# Supplementary material for: Molecular signatures and causal factors underlying latent cytomegalovirus infection among people living with HIV (PLHIV)
Source: Nat Commun. 2026 Mar 25;17:2871. doi: 10.1038/s41467-026-70889-z (PMC13022287; doi:10.1038/s41467-026-70889-z)
Supplement: Supplementary file 4 — Supplementary Data 1-16 [file 41467_2026_70889_MOESM4_ESM.xlsx]

## Sheet: Index
Index for supplementary data:
S1	Sample size of the cohort and each omics dataset involved in present study
S2	Cytokine production associations to CMV seroposisivity in the discovery cohort
S3	Cytokine production associations to CMV seroposisivity in the validation cohort
S4	Immune cell subset (absolute cell count) associations to CMV seroposisivity in the discovery cohort
S5	Immune cell subset (absolute cell count) associations to CMV seroposisivity in the validation cohort
S6	Gene expression (bulk RNAseq) associations to CMV seroposisivity in the discovery cohort
S7	Gene expression (bulk RNAseq) associations to CMV seroposisivity in the validation cohort
S8	Significant pathways (qvalue < 0.05) from pathway analysis using validated DEGs (sig. in both discovery and validation cohort)
S9	Plasma protein abundance (Olink) associations to CMV seroposisivity in the discovery cohort
S10	Plasma protein abundance (Olink) associations to CMV seroposisivity in the validation cohort
S11	Plasma metabolite abundance associations to CMV seroposisivity in the discovery cohort
S12	Plasma metabolite abundance associations to CMV seroposisivity in the validation cohort
S13	DNA methylation associations to CMV seropositivity in the discovery cohort - Subset of significant (FDR<0.05) CpG sites located in FCRL6
S14	DNA methylation associations to CMV seropositivity in the discovery cohort - Subset of significant (FDR<0.05) CpG sites located in non-classical HLA genes.
S15	Alleles at the MHC genetic region related to FCRL6 gene expression
S16	Colocalization results of eQTL and GWAS summary statistics
Note	Statistical tests were conducted using robust linear models adjusted for confounding effects, with two-sided testing and multiple-test adjustments by FDR

## Sheet: S1_sample_size
Table S1: Sample size of the cohort and each omics dataset involved in present study
# cohorts	# number of participants	# number of participants who have CMV status information	# number of samples in the genetic data derived from participants who have CMV status information	# number of samples in the methylation data derived from participants who have CMV status information	# number of samples in the gene expression data derived from participants who have CMV status information	# number of samples in the protein data derived from participants who have CMV status information	# number of samples in the metabolite data derived from participants who have CMV status information	# number of samples in the cytokine production data derived from participants who have CMV status information	# number of samples in the immune cell count data derived from participants who have CMV status information
N (per dataset)	Donor no.	Donor with CMV info	Genetic (GWAS)	Methylation	RNAseq	Protein	Metabolite	Cytokine	Cell count
Discovery	1559	1553	1416	1512	1496	1523	1527	1438	1152
Validation	336	334	298	317	318	327	329	308	228
Total	1895	1887	1714	1829	1814	1850	1856	1746	1380
# cohorts	# CMV serostatus	# number of participants	# percentage per cohort	# minimum age of participants in the cohort with specific CMV status	# maximum age of participants in the cohort with specific CMV status	# median age of participants in the cohort with specific CMV status	# mean age of participants in the cohort with specific CMV status
Cohort	CMV_status	n	freq	Minimum age	maximum age	age_median	age_mean
Discovery	CMV+	1464	0.943	19	84	53	51.4
Discovery	CMV-	89	0.0573	23	83	49	48.9
Validation	CMV+	306	0.916	20	76	53	53.4
Validation	CMV-	28	0.0838	25	77	49	48.9
# cohorts	# sex	# number of participants	# percentage per cohort
Cohort	SEX_BIRTH	n	freq
Discovery	female	236	0.152
Discovery	male	1317	0.848
Validation	female	52	0.156
Validation	male	282	0.844

## Sheet: S2_cytokines_discovery
Table S2: Cytokine production associations to CMV seroposisivity in the discovery cohort
# pbmc sample, time, name of the cytokine and stimuli	# effect size	# standard errors	# Z value	# p value	# padj (FDR)
	effectSize	StdError	Z value	pval	padj
pbmc_24h_il1b_cmv	0.913788	0.101837	8.97305	2.88422e-19	2.5958e-17
pbmc_24h_il1b_spneu	0.172153	0.0979162	1.75816	0.0787197	0.308034
pbmc_24h_il1b_lps	0.134946	0.115667	1.16667	0.243342	0.521447
pbmc_24h_il1b_imq	0.184617	0.108611	1.69981	0.0891675	0.321003
pbmc_24h_il1b_hivenv	0.0783297	0.134784	0.581152	0.561138	0.776961
pbmc_24h_il1ra_cmv	0.618204	0.0972938	6.354	2.09791e-10	9.44061e-09
pbmc_24h_il1ra_spneu	-0.164567	0.107781	-1.52687	0.126794	0.380381
pbmc_24h_il1ra_lps	-0.206328	0.116957	-1.76413	0.0777107	0.308034
pbmc_24h_il1ra_imq	0.121096	0.0972312	1.24544	0.212969	0.491195
pbmc_24h_il1ra_hivenv	0.244551	0.111903	2.18539	0.0288599	0.152788
pbmc_24h_il1ra_polyic	-0.0179919	0.107079	-0.168025	0.866563	0.946107
pbmc_24h_il1ra_il1a	0.290957	0.0874355	3.32767	0.000875748	0.0111723
pbmc_24h_tnf_cmv	0.120559	0.18684	0.645253	0.518763	0.752273
pbmc_24h_tnf_spneu	0.175306	0.121094	1.44768	0.147707	0.415426
pbmc_24h_tnf_lps	-0.116708	0.122567	-0.952202	0.340995	0.576146
pbmc_24h_tnf_hivenv	0.198179	0.195829	1.012	0.311538	0.576146
pbmc_24h_il6_cmv	0.0307157	0.253867	0.120991	0.903698	0.956857
pbmc_24h_il6_spneu	-0.0251128	0.106883	-0.234957	0.814242	0.927617
pbmc_24h_il6_lps	-0.110118	0.116942	-0.941647	0.346374	0.576146
pbmc_24h_il6_imq	-0.0550736	0.130436	-0.422227	0.67286	0.841075
pbmc_24h_il6_hivenv	-0.00833228	0.156887	-0.0531102	0.957644	0.979409
pbmc_24h_il6_il1a	-0.3295	0.125825	-2.61871	0.00882635	0.0722156
pbmc_24h_il8_cmv	0.640636	0.113371	5.65078	1.59718e-08	4.79153e-07
pbmc_24h_il8_spneu	-0.0492895	0.116032	-0.424791	0.670989	0.841075
pbmc_24h_il8_lps	0.0677965	0.102926	0.658693	0.510093	0.752273
pbmc_24h_il8_imq	-0.0801367	0.119237	-0.672077	0.501534	0.752273
pbmc_24h_il8_hivenv	0.0387202	0.117415	0.329773	0.741571	0.878177
pbmc_24h_il8_il1a	-0.117668	0.122061	-0.96401	0.335041	0.576146
pbmc_24h_il10_spneu	-0.162598	0.123981	-1.31147	0.1897	0.491195
pbmc_24h_il10_lps	-0.199603	0.124112	-1.60825	0.107781	0.334492
pbmc_24h_mcp1_cmv	0.683931	0.131382	5.20566	1.93309e-07	4.34945e-06
pbmc_24h_mcp1_spneu	-0.171686	0.10409	-1.6494	0.0990653	0.330218
pbmc_24h_mcp1_lps	0.0268443	0.108174	0.24816	0.804011	0.927617
pbmc_24h_mcp1_imq	0.0660223	0.136534	0.483561	0.628698	0.814881
pbmc_24h_mcp1_hivenv	0.0826745	0.133245	0.620468	0.53495	0.752273
pbmc_24h_mcp1_polyic	-0.16083	0.131995	-1.21845	0.223052	0.491195
pbmc_24h_mcp1_il1a	0.020032	0.147799	0.135535	0.892189	0.955917
pbmc_24h_mip1a_cmv	0.212088	0.189767	1.11762	0.263729	0.551991
pbmc_24h_mip1a_spneu	0.0512666	0.107615	0.47639	0.633796	0.814881
pbmc_24h_mip1a_lps	0.102086	0.133253	0.766108	0.443612	0.676697
pbmc_24h_mip1a_imq	0.023369	0.14564	0.160458	0.87252	0.946107
pbmc_24h_mip1a_hivenv	-0.0084732	0.153975	-0.0550297	0.956115	0.979409
pbmc_24h_mip1a_polyic	0.15341	0.284636	0.538969	0.589908	0.792414
pbmc_24h_mip1a_il1a	0.0145924	0.210954	0.0691735	0.944852	0.979409
pbmc_24h_il1b_rpmi	0.528671	0.563984	0.937386	0.34856	0.576146
pbmc_24h_il1ra_rpmi	0.331025	0.106858	3.0978	0.00194961	0.0194961
pbmc_24h_tnf_rpmi	0.374498	0.447959	0.83601	0.403149	0.647918
pbmc_24h_il6_rpmi	-1.13947	0.449275	-2.53624	0.011205	0.0775734
pbmc_24h_il8_rpmi	-0.114959	0.123502	-0.930834	0.35194	0.576146
pbmc_24h_il10_rpmi	-0.425142	0.392712	-1.08258	0.278996	0.570673
pbmc_24h_mcp1_rpmi	0.171042	0.116599	1.46692	0.142397	0.41341
pbmc_24h_mip1a_rpmi	1.12917	0.890334	1.26825	0.204709	0.491195
pbmc_7d_ifny_saureus	0.0492102	0.128512	0.382924	0.701776	0.853512
pbmc_7d_ifny_spneu	0.144279	0.11533	1.25101	0.21093	0.491195
pbmc_7d_il5_calbcon	0.216007	0.0967876	2.23176	0.0256308	0.144173
pbmc_7d_il5_mtb	-0.159605	0.164056	-0.972871	0.330617	0.576146
pbmc_7d_il5_pha	-0.0272359	0.111071	-0.245211	0.806293	0.927617
pbmc_7d_il5_spneu	0.184188	0.174492	1.05556	0.291168	0.576146
pbmc_7d_il10_calbcon	-0.0162355	0.0937988	-0.173089	0.862582	0.946107
pbmc_7d_il10_ecoli	-0.192835	0.112198	-1.71869	0.0856705	0.321003
pbmc_7d_il10_mtb	-0.0593958	0.119919	-0.495301	0.620388	0.814881
pbmc_7d_il10_pha	-0.343286	0.0980641	-3.50063	0.000464161	0.00835489
pbmc_7d_il10_saureus	-0.00197093	0.113874	-0.017308	0.986191	0.997272
pbmc_7d_il10_spneu	-0.10518	0.105538	-0.996602	0.318958	0.576146
pbmc_7d_il17_calbcon	-0.000156021	0.133507	-0.00116863	0.999068	0.999068
pbmc_7d_il17_ecoli	0.0984694	0.176106	0.559147	0.576061	0.785538
pbmc_7d_il17_mtb	-0.113344	0.181221	-0.625447	0.531678	0.752273
pbmc_7d_il17_pha	-0.0421587	0.107797	-0.391094	0.695727	0.853512
pbmc_7d_il17_saureus	0.237922	0.141955	1.67603	0.0937316	0.324456
pbmc_7d_il17_spneu	0.174378	0.13351	1.30611	0.191516	0.491195
pbmc_7d_il22_calbcon	0.290813	0.112666	2.58119	0.00984607	0.0738455
pbmc_7d_il22_ecoli	0.228581	0.123873	1.84529	0.0649953	0.278551
pbmc_7d_il22_mtb	0.484342	0.142017	3.41045	0.000648564	0.00972846
pbmc_7d_il22_pha	0.141529	0.11118	1.27297	0.203027	0.491195
pbmc_7d_il22_saureus	0.325709	0.0989252	3.29248	0.000993095	0.0111723
pbmc_7d_il22_spneu	0.398321	0.134474	2.96207	0.00305578	0.027502
pbmc_7d_ifny_calbcon	0.316436	0.15487	2.04323	0.0410293	0.194349
pbmc_7d_ifny_ecoli	0.110581	0.118835	0.930545	0.352089	0.576146
pbmc_7d_ifny_mtb	0.202919	0.125738	1.61382	0.106566	0.334492
pbmc_7d_ifny_pha	0.228245	0.116346	1.96177	0.0497894	0.224052
pbmc_7d_ifny_calbhy	-0.0530319	0.150775	-0.351728	0.725042	0.870051
pbmc_7d_il5_calbhy	-0.0349122	0.166914	-0.209163	0.834321	0.938611
pbmc_7d_il10_calbhy	-0.280957	0.124497	-2.25674	0.024024	0.144144
pbmc_7d_il17_calbhy	0.177413	0.173833	1.0206	0.307445	0.576146
pbmc_7d_il22_calbhy	0.357766	0.145734	2.45492	0.0140915	0.0905883
pbmc_7d_ifny_rpmi	-0.207979	0.269627	-0.771357	0.440496	0.676697
pbmc_7d_il5_rpmi	-0.6332	0.469021	-1.35005	0.177001	0.48273
pbmc_7d_il10_rpmi	0.176963	0.218096	0.811399	0.417137	0.658637
pbmc_7d_il17_rpmi	-0.966689	0.467646	-2.06714	0.0387212	0.193606
pbmc_7d_il22_rpmi	0.24186	0.198805	1.21657	0.223767	0.491195

## Sheet: S3_cytokines_validation
Table S3: Cytokine production associations to CMV seroposisivity in the discovery cohort, 10 cytokine production measurments involved in the analysis
# pbmc sample, time, name of the cytokine and stimuli	# effect size	# standard errors	# Z value	# p value	# padj (FDR)
	effectSize	StdError	Z_Value	pval	padj
pbmc_24h_il1b_cmv	1.22581	0.126167	9.71573	2.58403e-22	2.58403e-21
pbmc_24h_il1ra_cmv	0.468599	0.204785	2.28825	0.0221228	0.0553071
pbmc_24h_il1ra_il1a	-0.144542	0.236459	-0.611275	0.541018	0.698926
pbmc_24h_il8_cmv	0.496288	0.184808	2.68542	0.0072438	0.024146
pbmc_24h_mcp1_cmv	0.938405	0.252217	3.72062	0.000198735	0.000993675
pbmc_24h_il1ra_rpmi	0.0266527	0.224192	0.118883	0.905368	0.905368
pbmc_7d_il10_pha	-0.203127	0.311327	-0.652454	0.514108	0.698926
pbmc_7d_il22_mtb	-0.146945	0.251568	-0.584118	0.559141	0.698926
pbmc_7d_il22_saureus	0.200022	0.264734	0.75556	0.449913	0.698926
pbmc_7d_il22_spneu	-0.0718725	0.262897	-0.273387	0.784556	0.871729

## Sheet: S4_cellsubsets_discovery
Table S4: Immune cell subset (absolute cell count) associations to CMV seroposisivity in the discovery cohort
# panel and name of the cell type	# effect size	# standard errors	# Z value	# p value	# padj (FDR)
	effectSize	StdError	Z_Value	pval	padj
Panel1_1012_Eosinophils	-0.0215187	0.137074	-0.156986	0.875256	0.922006
Panel1_1013_Neutrophils	0.0517674	0.128916	0.401558	0.688009	0.782831
Panel1_1015_Monocytes	0.134999	0.122441	1.10257	0.270215	0.382176
Panel1_1016_CM_CD14++CD16-	0.217436	0.113255	1.91989	0.0548722	0.110054
Panel1_1018_IM_CD14++CD16+	-0.0846688	0.155116	-0.54584	0.585176	0.677729
Panel1_1019_NCM_CD14+CD16+	-0.153885	0.123387	-1.24717	0.212337	0.325438
Panel1_1027_DC	0.234881	0.111907	2.0989	0.0358261	0.0785078
Panel1_1028_Basophils	-0.0989223	0.0991974	-0.997226	0.318655	0.428494
Panel1_1031_NK_CD56-CD16+	0.223308	0.102423	2.18024	0.0292395	0.0671094
Panel1_1032_NK_CD56++CD16-	-0.38324	0.104319	-3.67375	0.00023902	0.000964227
Panel1_1033_NK_CD56++CD16+	-0.360383	0.10789	-3.34029	0.000836904	0.00297101
Panel1_1034_NK_CD56+CD16-	-0.112943	0.127835	-0.883508	0.376962	0.495829
Panel1_1035_NK_CD56+CD16+	-0.0696463	0.0981146	-0.709846	0.477799	0.588954
Panel1_1038_mDC	0.078003	0.113615	0.686557	0.492362	0.598591
Panel1_1041_mDC_CD16-CD1c+	0.0936359	0.116418	0.804307	0.42122	0.532713
Panel1_1045_TCRyd	0.76374	0.12945	5.89986	3.6381e-09	4.63675e-08
Panel1_1047_TCRvd1	1.1224	0.110091	10.1952	2.08314e-24	7.39516e-22
Panel1_1049_TCRvd2	-0.267727	0.140153	-1.91025	0.0561005	0.110832
Panel1_1065_Bc_CD40+	-0.0688568	0.11376	-0.605279	0.544994	0.647066
Panel1_1069_Bc_CD86-PDL1+	-0.0527661	0.105228	-0.501446	0.616058	0.707768
Panel1_1070_Bc_CD86+PDL1-	0.0138676	0.0970513	0.142889	0.886378	0.928226
Panel1_1071_Bc_CD86+PDL1+	0.0297195	0.100237	0.296492	0.766854	0.837641
Panel1_1123_TCRyd_HLA-DR+	0.526872	0.149667	3.52029	0.000431077	0.00161087
Panel1_1124_TCRvd1_HLA-DR+	1.01155	0.121631	8.31661	9.05153e-17	5.35549e-15
Panel1_1125_TCRvd2_HLA-DR+	0.264192	0.133635	1.97696	0.0480458	0.0997441
Panel1_1147_CM_CD14++CD16-_CD86+	0.168681	0.118841	1.41939	0.155785	0.249116
Panel1_1148_IM_CD14++CD16+_CD86+	-0.119806	0.143124	-0.837076	0.40255	0.517559
Panel1_1149_NCM_CD14+CD16+_CD86+	-0.25023	0.125828	-1.98866	0.0467384	0.0981783
Panel1_1171_Bc_CD86+	-0.0119837	0.0953384	-0.125696	0.899972	0.938329
Panel1_1172_Tc_CD86+	0.35315	0.131247	2.69073	0.00712957	0.020248
Panel1_1173_Tc_CD4+CD8-_CD86+	0.184778	0.123376	1.49769	0.134215	0.219568
Panel1_1174_Tc_CD4-CD8+_CD86+	0.710799	0.148167	4.79729	1.60826e-06	9.84367e-06
Panel1_1177_TCRyd_CD86+	0.625738	0.126975	4.92804	8.30584e-07	5.89715e-06
Panel1_1178_TCRvd1_CD86+	1.00888	0.110424	9.13648	6.45158e-20	9.21199e-18
Panel1_1179_TCRvd2_CD86+	0.129779	0.126342	1.02721	0.304323	0.414067
Panel1_1184_DC_CD86+	0.123699	0.116	1.06638	0.286254	0.395956
Panel1_1186_mDC_CD86+	0.0670146	0.111684	0.600038	0.548481	0.649036
Panel1_1187_mDC_CD16-CD1c+_CD86+	0.0148667	0.119904	0.123989	0.901324	0.938329
Panel1_1193_Neutrophils_PDL1+	-0.00585378	0.107908	-0.0542481	0.956738	0.966778
Panel1_1201_CM_CD14++CD16-_PDL1+	0.0347416	0.104881	0.331247	0.740458	0.826612
Panel1_1202_IM_CD14++CD16+_PDL1+	-0.0157675	0.132181	-0.119288	0.905047	0.93945
Panel1_1210_NK-T.like_PDL1+	0.502534	0.123884	4.05649	4.98154e-05	0.000219842
Panel1_1225_Bc_PDL1+	0.00685201	0.113285	0.0604847	0.95177	0.965533
Panel1_1226_Tc_PDL1+	0.065714	0.120685	0.544507	0.586092	0.677729
Panel1_1227_Tc_CD4+CD8-_PDL1+	-0.146437	0.124536	-1.17586	0.239651	0.351554
Panel1_1228_Tc_CD4-CD8+_PDL1+	0.204615	0.115717	1.76823	0.0770225	0.142411
Panel1_1231_TCRyd_PDL1+	0.213084	0.109675	1.94286	0.0520326	0.105552
Panel1_1233_TCRvd2_PDL1+	0.140016	0.120691	1.16011	0.246003	0.356454
Panel1_1238_DC_PDL1+	-0.106998	0.122106	-0.876276	0.38088	0.498939
Panel1_1247_Neutrophils_CXCR4+	0.0111931	0.12379	0.0904204	0.927953	0.952285
Panel1_1248_Eosinophils_CXCR4+	-0.0313004	0.131798	-0.237487	0.812279	0.876471
Panel1_1249_Basophils_CXCR4+	-0.0970936	0.0971607	-0.999309	0.317645	0.428494
Panel1_1255_CM_CD14++CD16-_CXCR4+	0.0890315	0.103384	0.861175	0.389142	0.506072
Panel1_1256_IM_CD14++CD16+_CXCR4+	-0.108271	0.1297	-0.83478	0.403842	0.517559
Panel1_1257_NCM_CD14+CD16+_CXCR4+	-0.283713	0.127354	-2.22776	0.0258968	0.061289
Panel1_1266_NK_CD56++CD16+_CXCR4+	-0.267618	0.113082	-2.36658	0.0179533	0.0436536
Panel1_1268_NK_CD56+CD16+_CXCR4+	-0.228813	0.0944262	-2.42319	0.0153848	0.0384621
Panel1_1269_NK_CD56-CD16+_CXCR4+	0.0523864	0.109335	0.479139	0.63184	0.723558
Panel1_1279_Bc_CXCR4+	-0.141045	0.110147	-1.28051	0.200365	0.31061
Panel1_1285_TCRyd_CXCR4+	0.376582	0.112664	3.34251	0.000830247	0.00297101
Panel1_1286_TCRvd1_CXCR4+	0.55496	0.108535	5.11318	3.16777e-07	2.44469e-06
Panel1_1287_TCRvd2_CXCR4+	-0.135455	0.131896	-1.02699	0.304427	0.414067
Panel1_1292_DC_CXCR4+	-0.0893185	0.0984829	-0.906945	0.364436	0.48455
Panel1_1294_mDC_CXCR4+	-0.0910248	0.11836	-0.769053	0.441862	0.550389
Panel1_1295_mDC_CD16-CD1c+_CXCR4+	-0.0189664	0.119349	-0.158916	0.873735	0.922006
Panel1_1301_Neutrophils_CCR5+	0.0938551	0.120084	0.781576	0.434464	0.543079
Panel1_1302_Eosinophils_CCR5+	-0.169744	0.142488	-1.19129	0.233541	0.344012
Panel1_1309_CM_CD14++CD16-_CCR5+	0.16224	0.121761	1.33245	0.182714	0.285741
Panel1_1310_IM_CD14++CD16+_CCR5+	0.0363173	0.113037	0.321286	0.747993	0.831017
Panel1_1311_NCM_CD14+CD16+_CCR5+	-0.0980594	0.122646	-0.79953	0.423983	0.532713
Panel1_1322_NK_CD56+CD16+_CCR5+	0.16566	0.143406	1.15518	0.248018	0.357912
Panel1_1339_TCRyd_CCR5+	0.186206	0.152019	1.22489	0.220616	0.333272
Panel1_1340_TCRvd1_CCR5+	0.74034	0.110907	6.67529	2.46737e-11	4.76752e-10
Panel1_1341_TCRvd2_CCR5+	-0.11303	0.155481	-0.726967	0.467246	0.577953
Panel1_1346_DC_CCR5+	0.141912	0.128178	1.10715	0.26823	0.380887
Panel1_1348_mDC_CCR5+	0.0187846	0.131478	0.142873	0.886391	0.928226
Panel1_1349_mDC_CD16-CD1c+_CCR5+	0.0347593	0.112739	0.308317	0.757841	0.832921
Panel2_2013_CD56+CD3+	0.946233	0.136123	6.95129	3.6197e-12	8.56662e-11
Panel2_2014_NKcells	0.00876443	0.100892	0.0868692	0.930776	0.952285
Panel2_2015_Tcells	0.51694	0.123037	4.20149	2.65166e-05	0.000127208
Panel2_2017_CD4-CD8+	0.617985	0.117102	5.2773	1.311e-07	1.16352e-06
Panel2_2018_CD4+CD8-	0.235272	0.119947	1.96147	0.0498245	0.102241
Panel2_2019_CD4+CD8+	0.850378	0.119808	7.09782	1.26742e-12	3.21381e-11
Panel2_2021_Treg	0.178465	0.118414	1.50712	0.131779	0.218605
Panel2_2024_mTreg	0.248429	0.112139	2.21536	0.0267354	0.0628548
Panel2_2025_nTreg	-0.0551112	0.0995911	-0.553375	0.580007	0.677311
Panel2_2030_Tfh	0.306577	0.105827	2.89697	0.00376788	0.0118372
Panel2_2035_Tfh_1	0.347206	0.10772	3.22321	0.0012676	0.00436893
Panel2_2036_Tfh_2	0.122515	0.112275	1.0912	0.275186	0.38613
Panel2_2039_Tfh_1/17	0.249687	0.0982547	2.54123	0.0110465	0.0294849
Panel2_2040_Tfh_17	0.167484	0.105135	1.59303	0.111153	0.189708
Panel2_2043_CD4+.Tcm	0.248197	0.125383	1.9795	0.0477592	0.0997324
Panel2_2044_CD4+.Tem	0.595656	0.107851	5.52294	3.33381e-08	3.48089e-07
Panel2_2045_CD4+.Temra	0.416427	0.105464	3.94851	7.86388e-05	0.000332343
Panel2_2046_CD4+.Tnaive	-0.119464	0.0955771	-1.24992	0.211327	0.325438
Panel2_2051_CD4+.Th1	0.689637	0.0969024	7.11682	1.10445e-12	3.016e-11
Panel2_2052_CD4+.Th2	0.0141493	0.131146	0.10789	0.914083	0.946063
Panel2_2055_CD4+.Th1/17	0.310456	0.107986	2.87498	0.00404054	0.012493
Panel2_2056_CD4+.Th17	0.234957	0.120732	1.9461	0.0516422	0.105362
Panel2_2059_CD8+.Tcm	0.423974	0.10868	3.90112	9.575e-05	0.000395247
Panel2_2060_CD8+.Tem	0.580537	0.101463	5.72166	1.05488e-08	1.24828e-07
Panel2_2061_CD8+.Temra	0.667906	0.108863	6.13527	8.50164e-10	1.25753e-08
Panel2_2062_CD8+.Tnaive	-0.0950001	0.106533	-0.891743	0.372531	0.493464
Panel2_2069_CD8+.Tc1	0.645784	0.10129	6.37562	1.82224e-10	3.23421e-09
Panel2_2070_CD8+.Tc2	0.308701	0.127673	2.41791	0.0156099	0.0387518
Panel2_2073_CD8+.Tc1/17	0.0795268	0.125393	0.63422	0.525937	0.630769
Panel2_2074_CD8+.Tc17	-0.0454536	0.127915	-0.355342	0.722333	0.808922
Panel2_2078_CD4+PD1+	0.548266	0.119685	4.5809	4.6297e-06	2.52853e-05
Panel2_2082_CD8+PD1+	0.481774	0.116234	4.14487	3.4001e-05	0.000154748
Panel2_2086_CD4+HLA-DR-CD38+	-0.0230503	0.0991976	-0.232367	0.816253	0.87809
Panel2_2087_CD4+HLA-DR+CD38-	0.594901	0.129311	4.60054	4.21406e-06	2.41289e-05
Panel2_2088_CD4+HLA-DR+CD38+	0.459177	0.115267	3.9836	6.78789e-05	0.000290326
Panel2_2090_CD8+HLA-DR-CD38+	0.269497	0.0928062	2.90387	0.0036858	0.0116827
Panel2_2091_CD8+HLA-DR+CD38-	0.612102	0.137072	4.46555	7.98637e-06	4.10893e-05
Panel2_2092_CD8+HLA-DR+CD38+	0.727004	0.13381	5.4331	5.53839e-08	5.46147e-07
Panel2_2094_CD4+CXCR4-CCR5+	0.412044	0.102798	4.00828	6.11634e-05	0.000264793
Panel2_2095_CD4+CXCR4+CCR5-	-0.0334742	0.110598	-0.302665	0.762145	0.835066
Panel2_2096_CD4+CXCR4+CCR5+	0.191277	0.0895741	2.1354	0.032728	0.0735344
Panel2_2098_CD8+CXCR4-CCR5+	0.422003	0.117996	3.57642	0.000348333	0.00132557
Panel2_2099_CD8+CXCR4+CCR5-	0.121316	0.11171	1.08599	0.277484	0.387822
Panel2_2100_CD8+CXCR4+CCR5+	0.175173	0.0817242	2.14346	0.0320759	0.0725283
Panel2_2115_NKcells_PD1+	0.268375	0.119426	2.2472	0.0246275	0.0586763
Panel2_2116_CD56+CD3+_PD1+	0.677613	0.125237	5.41066	6.27922e-08	5.86612e-07
Panel2_2119_CD4+CD8+_PD1+	0.862768	0.113689	7.58885	3.22748e-14	1.27306e-12
Panel2_2124_Treg_PD1+	0.116149	0.119252	0.973978	0.330067	0.442166
Panel2_2125_mTreg_PD1+	0.151285	0.121394	1.24623	0.21268	0.325438
Panel2_2126_nTreg_PD1+	-0.161892	0.119409	-1.35577	0.175171	0.276381
Panel2_2139_CD4+.Tcm_PD1+	0.220896	0.119222	1.85282	0.0639084	0.123302
Panel2_2140_CD4+.Tnaive_PD1+	-0.0856996	0.116456	-0.7359	0.461792	0.573203
Panel2_2141_CD4+.Temra_PD1+	0.352418	0.0962539	3.66134	0.000250903	0.000997815
Panel2_2142_CD4+.Tem_PD1+	0.637365	0.100086	6.36815	1.91319e-10	3.23421e-09
Panel2_2147_CD4+.Th1_PD1+	0.856954	0.0946339	9.05546	1.35989e-19	1.20691e-17
Panel2_2148_CD4+.Th2_PD1+	0.0228087	0.136316	0.167322	0.867117	0.918885
Panel2_2149_CD4+.Th17_PD1+	0.197041	0.107705	1.82945	0.0673318	0.12851
Panel2_2150_CD4+.Th1/17_PD1+	0.35701	0.097564	3.65924	0.000252967	0.000997815
Panel2_2159_CD8+.Tcm_PD1+	0.339601	0.110459	3.07444	0.00210897	0.00706305
Panel2_2160_CD8+.Tnaive_PD1+	0.0486346	0.126775	0.383628	0.701254	0.795352
Panel2_2161_CD8+.Temra_PD1+	0.215486	0.111338	1.93541	0.0529395	0.106781
Panel2_2162_CD8+.Tem_PD1+	0.37898	0.113378	3.34262	0.000829918	0.00297101
Panel2_2163_CD8+.Tc1_PD1+	0.445938	0.108423	4.11292	3.90678e-05	0.000175558
Panel2_2164_CD8+.Tc2_PD1+	0.277059	0.130988	2.11515	0.0344175	0.0761519
Panel2_2166_CD8+.Tc1/17_PD1+	-0.00726052	0.116616	-0.0622599	0.950356	0.965533
Panel2_2231_NKcells_CD38+	-0.0764422	0.0957507	-0.798346	0.424669	0.532713
Panel2_2232_CD56+CD3+_CD38+	0.795958	0.133367	5.96817	2.39926e-09	3.27592e-08
Panel2_2233_CD4+CD8-_CD38+	0.021794	0.101179	0.215402	0.829454	0.889596
Panel2_2234_CD4-CD8+_CD38+	0.465139	0.103932	4.47542	7.62611e-06	3.98128e-05
Panel2_2235_CD4+CD8+_CD38+	0.632344	0.107195	5.899	3.65716e-09	4.63675e-08
Panel2_2240_Treg_CD38+	0.0916254	0.106404	0.861111	0.389177	0.506072
Panel2_2241_mTreg_CD38+	0.173304	0.103038	1.68194	0.0925814	0.162705
Panel2_2242_nTreg_CD38+	-0.0680588	0.0988033	-0.68883	0.49093	0.598591
Panel2_2255_CD4+.Tcm_CD38+	0.184853	0.109592	1.68673	0.0916553	0.162171
Panel2_2256_CD4+.Tnaive_CD38+	-0.157349	0.0969244	-1.62342	0.104499	0.180083
Panel2_2257_CD4+.Temra_CD38+	0.292051	0.100035	2.91948	0.00350614	0.0112133
Panel2_2258_CD4+.Tem_CD38+	0.397295	0.0979797	4.05487	5.01612e-05	0.000219842
Panel2_2259_Tfh_1_CD38+	0.27548	0.112046	2.45863	0.0139466	0.0353647
Panel2_2260_Tfh_2_CD38+	0.131853	0.108786	1.21203	0.225499	0.337773
Panel2_2261_Tfh_17_CD38+	0.156188	0.103436	1.50999	0.131046	0.21841
Panel2_2262_Tfh_1/17_CD38+	0.208246	0.104585	1.99117	0.0464627	0.0981783
Panel2_2263_CD4+.Th1_CD38+	0.353574	0.0989178	3.57443	0.000350996	0.00132557
Panel2_2264_CD4+.Th2_CD38+	0.000566115	0.102207	0.00553893	0.995581	0.995581
Panel2_2265_CD4+.Th17_CD38+	0.277403	0.110864	2.50218	0.012343	0.031752
Panel2_2266_CD4+.Th1/17_CD38+	0.177968	0.0905844	1.96466	0.0494535	0.10207
Panel2_2275_CD8+.Tcm_CD38+	0.248248	0.114427	2.16949	0.0300453	0.0683723
Panel2_2276_CD8+.Tnaive_CD38+	-0.152948	0.10197	-1.49993	0.133632	0.219568
Panel2_2277_CD8+.Temra_CD38+	0.692331	0.103792	6.67037	2.55163e-11	4.76752e-10
Panel2_2278_CD8+.Tem_CD38+	0.540169	0.106701	5.06247	4.13853e-07	3.12591e-06
Panel2_2279_CD8+.Tc1_CD38+	0.527226	0.109579	4.81136	1.49904e-06	9.33615e-06
Panel2_2280_CD8+.Tc2_CD38+	0.347995	0.123041	2.82828	0.00467988	0.0140793
Panel2_2289_NKcells_HLA-DR+	0.628854	0.119807	5.24891	1.53001e-07	1.26315e-06
Panel2_2290_CD56+CD3+_HLA-DR+	1.01394	0.125394	8.08606	6.16272e-16	3.12538e-14
Panel2_2291_CD4+CD8-_HLA-DR+	0.545446	0.130194	4.1895	2.79574e-05	0.000130591
Panel2_2292_CD4-CD8+_HLA-DR+	0.74441	0.141308	5.268	1.37921e-07	1.19419e-06
Panel2_2293_CD4+CD8+_HLA-DR+	0.875505	0.119368	7.33448	2.22581e-13	7.21976e-12
Panel2_2298_Treg_HLA-DR+	0.170072	0.117152	1.45172	0.146579	0.236525
Panel2_2299_mTreg_HLA-DR+	0.194298	0.117011	1.66051	0.0968128	0.168473
Panel2_2300_nTreg_HLA-DR+	-0.141394	0.129127	-1.095	0.273517	0.385311
Panel2_2313_CD4+.Tcm_HLA-DR+	0.193811	0.131338	1.47567	0.140032	0.228034
Panel2_2314_CD4+.Tnaive_HLA-DR+	-0.128628	0.128762	-0.998962	0.317813	0.428494
Panel2_2315_CD4+.Temra_HLA-DR+	0.480706	0.104918	4.58175	4.61105e-06	2.52853e-05
Panel2_2316_CD4+.Tem_HLA-DR+	0.712711	0.112425	6.33945	2.30586e-10	3.72083e-09
Panel2_2321_CD4+.Th1_HLA-DR+	0.958511	0.105144	9.11614	7.78478e-20	9.21199e-18
Panel2_2322_CD4+.Th2_HLA-DR+	0.0634033	0.126165	0.502543	0.615285	0.707768
Panel2_2323_CD4+.Th17_HLA-DR+	0.111589	0.136798	0.815722	0.414659	0.527613
Panel2_2324_CD4+.Th1/17_HLA-DR+	0.235959	0.113644	2.07629	0.037867	0.0814715
Panel2_2333_CD8+.Tcm_HLA-DR+	0.358704	0.12479	2.87447	0.00404703	0.012493
Panel2_2334_CD8+.Tnaive_HLA-DR+	0.196595	0.129219	1.52141	0.128157	0.214603
Panel2_2335_CD8+.Temra_HLA-DR+	0.749543	0.132518	5.65618	1.54782e-08	1.68963e-07
Panel2_2336_CD8+.Tem_HLA-DR+	0.569022	0.114522	4.96867	6.74142e-07	4.98584e-06
Panel2_2337_CD8+.Tc1_HLA-DR+	0.618184	0.113981	5.42357	5.84191e-08	5.60507e-07
Panel2_2338_CD8+.Tc2_HLA-DR+	0.36211	0.136119	2.66024	0.00780855	0.0220003
Panel2_2340_CD8+.Tc1/17_HLA-DR+	0.211608	0.112784	1.87622	0.0606253	0.117846
Panel2_2347_NKcells_CCR4+	0.13344	0.119576	1.11594	0.264446	0.378542
Panel2_2348_CD56+CD3+_CCR4+	0.829175	0.15174	5.46443	4.6439e-08	4.71024e-07
Panel2_2349_CD4+CD8-_CCR4+	0.310814	0.137208	2.26527	0.0234962	0.0566939
Panel2_2350_CD4-CD8+_CCR4+	0.646248	0.135925	4.75444	1.99002e-06	1.19738e-05
Panel2_2351_CD4+CD8+_CCR4+	0.664475	0.123526	5.37924	7.48009e-08	6.8088e-07
Panel2_2356_Treg_CCR4+	0.188329	0.117735	1.59961	0.109686	0.188109
Panel2_2357_mTreg_CCR4+	0.21994	0.117281	1.87532	0.0607488	0.117846
Panel2_2358_nTreg_CCR4+	-0.166831	0.128368	-1.29962	0.19373	0.301642
Panel2_2371_CD4+.Tcm_CCR4+	0.268529	0.127039	2.11375	0.0345365	0.0761519
Panel2_2372_CD4+.Tnaive_CCR4+	-0.14886	0.111218	-1.33846	0.180747	0.283917
Panel2_2373_CD4+.Temra_CCR4+	0.223252	0.109265	2.04322	0.0410305	0.087746
Panel2_2374_CD4+.Tem_CCR4+	0.394878	0.121525	3.24935	0.0011567	0.00402578
Panel2_2391_CD8+.Tcm_CCR4+	0.366139	0.119392	3.06669	0.00216446	0.0071252
Panel2_2392_CD8+.Tnaive_CCR4+	0.00158105	0.11401	0.0138676	0.988936	0.992423
Panel2_2393_CD8+.Temra_CCR4+	0.557614	0.120853	4.61397	3.95055e-06	2.29909e-05
Panel2_2394_CD8+.Tem_CCR4+	0.526708	0.120988	4.3534	1.34041e-05	6.70203e-05
Panel2_2405_NKcells_CCR5+	0.120208	0.0970216	1.23898	0.215352	0.326709
Panel2_2406_CD56+CD3+_CCR5+	0.586505	0.11355	5.16515	2.40241e-07	1.93831e-06
Panel2_2407_CD4+CD8-_CCR5+	0.479973	0.0985475	4.87048	1.11328e-06	7.23619e-06
Panel2_2408_CD4-CD8+_CCR5+	0.533847	0.10148	5.2606	1.43589e-07	1.21367e-06
Panel2_2409_CD4+CD8+_CCR5+	0.651898	0.106241	6.13603	8.46087e-10	1.25753e-08
Panel2_2414_Treg_CCR5+	0.030877	0.117606	0.262547	0.7929	0.858169
Panel2_2415_mTreg_CCR5+	0.0787596	0.118279	0.665878	0.505489	0.61037
Panel2_2416_nTreg_CCR5+	-0.164145	0.12092	-1.35747	0.174632	0.276381
Panel2_2429_CD4+.Tcm_CCR5+	0.144044	0.134534	1.07069	0.28431	0.395804
Panel2_2430_CD4+.Tnaive_CCR5+	0.0421113	0.111206	0.378679	0.704926	0.796802
Panel2_2431_CD4+.Temra_CCR5+	0.223344	0.0935978	2.38621	0.0170229	0.0419662
Panel2_2432_CD4+.Tem_CCR5+	0.53191	0.0940823	5.65366	1.57064e-08	1.68963e-07
Panel2_2437_CD4+.Th1_CCR5+	0.798693	0.0889592	8.9782	2.7523e-19	1.95413e-17
Panel2_2438_CD4+.Th2_CCR5+	0.0772889	0.130209	0.593577	0.552795	0.651967
Panel2_2439_CD4+.Th17_CCR5+	0.094043	0.111416	0.844072	0.398629	0.514594
Panel2_2440_CD4+.Th1/17_CCR5+	0.250194	0.105549	2.37042	0.0177679	0.0435007
Panel2_2449_CD8+.Tcm_CCR5+	0.286119	0.112082	2.55276	0.0106874	0.0287425
Panel2_2450_CD8+.Tnaive_CCR5+	0.187534	0.119788	1.56555	0.117454	0.199504
Panel2_2451_CD8+.Temra_CCR5+	0.442989	0.098712	4.48769	7.19982e-06	3.81483e-05
Panel2_2452_CD8+.Tem_CCR5+	0.36283	0.100324	3.6166	0.000298502	0.00115183
Panel2_2453_CD8+.Tc1_CCR5+	0.484479	0.0978259	4.95246	7.328e-07	5.30906e-06
Panel2_2454_CD8+.Tc2_CCR5+	0.215911	0.124842	1.72948	0.0837234	0.153205
Panel2_2456_CD8+.Tc1/17_CCR5+	-0.0065274	0.125768	-0.0519005	0.958608	0.966778
Panel2_2463_NKcells_CCR6+	-0.186119	0.109948	-1.6928	0.0904944	0.16181
Panel2_2464_CD56+CD3+_CCR6+	0.146534	0.126011	1.16287	0.244882	0.356284
Panel2_2467_CD4+CD8+_CCR6+	0.104766	0.118616	0.883235	0.377109	0.495829
Panel2_2472_Treg_CCR6+	0.132537	0.117936	1.1238	0.261098	0.375262
Panel2_2473_mTreg_CCR6+	0.168337	0.11699	1.4389	0.150179	0.241238
Panel2_2474_nTreg_CCR6+	-0.240919	0.120419	-2.00067	0.0454283	0.0965692
Panel2_2487_CD4+.Tcm_CCR6+	0.302712	0.112004	2.70268	0.00687835	0.0198521
Panel2_2488_CD4+.Tnaive_CCR6+	-0.0699031	0.103189	-0.677425	0.498136	0.603544
Panel2_2489_CD4+.Temra_CCR6+	-0.248265	0.0981998	-2.52816	0.0114661	0.0301763
Panel2_2490_CD4+.Tem_CCR6+	0.21926	0.10505	2.08719	0.0368708	0.0800308
Panel2_2507_CD8+.Tcm_CCR6+	0.231257	0.105074	2.2009	0.027743	0.0647944
Panel2_2508_CD8+.Tnaive_CCR6+	-0.0250214	0.127714	-0.195917	0.844675	0.897783
Panel2_2509_CD8+.Temra_CCR6+	-0.0860767	0.107631	-0.799736	0.423864	0.532713
Panel2_2510_CD8+.Tem_CCR6+	-0.00158444	0.121873	-0.0130008	0.989627	0.992423
Panel2_2521_NKcells_CCR7+	0.0426888	0.118449	0.360397	0.71855	0.807232
Panel2_2522_CD56+CD3+_CCR7+	0.417872	0.121166	3.44876	0.000563161	0.00208252
Panel2_2523_CD4+CD8-_CCR7+	0.0371207	0.119291	0.311177	0.755666	0.832921
Panel2_2524_CD4-CD8+_CCR7+	0.0226801	0.110373	0.205486	0.837192	0.894216
Panel2_2525_CD4+CD8+_CCR7+	0.243379	0.12702	1.91607	0.0553563	0.110402
Panel2_2530_Treg_CCR7+	0.175351	0.119619	1.46591	0.142674	0.231275
Panel2_2531_mTreg_CCR7+	0.28043	0.111479	2.51555	0.0118848	0.0309337
Panel2_2532_nTreg_CCR7+	0.00863573	0.0994824	0.0868066	0.930825	0.952285
Panel2_2549_Tfh_1_CCR7+	0.378578	0.116387	3.25276	0.00114288	0.00401706
Panel2_2550_Tfh_2_CCR7+	0.193962	0.124132	1.56254	0.11816	0.199747
Panel2_2551_Tfh_17_CCR7+	0.221403	0.104334	2.12206	0.0338326	0.0755382
Panel2_2552_Tfh_1/17_CCR7+	0.291946	0.105313	2.77216	0.00556854	0.0163374
Panel2_2553_CD4+.Th1_CCR7+	0.324255	0.114798	2.82457	0.00473448	0.0141239
Panel2_2554_CD4+.Th2_CCR7+	0.0314223	0.11915	0.263721	0.791995	0.858169
Panel2_2555_CD4+.Th17_CCR7+	0.32576	0.118124	2.75777	0.00581967	0.0169343
Panel2_2556_CD4+.Th1/17_CCR7+	0.360599	0.106583	3.38328	0.00071626	0.00262137
Panel2_2569_CD8+.Tc1_CCR7+	0.479736	0.102159	4.69598	2.65334e-06	1.56989e-05
Panel2_2570_CD8+.Tc2_CCR7+	0.274185	0.112059	2.44679	0.0144134	0.036289
Panel2_2572_CD8+.Tc1/17_CCR7+	0.290059	0.107579	2.69623	0.00701286	0.0200771
Panel2_2579_NKcells_CXCR3+	0.129888	0.10854	1.19669	0.231429	0.343754
Panel2_2580_CD56+CD3+_CXCR3+	0.996016	0.124342	8.0103	1.14428e-15	5.07775e-14
Panel2_2581_CD4+CD8-_CXCR3+	0.573997	0.117156	4.89941	9.61269e-07	6.57308e-06
Panel2_2582_CD4-CD8+_CXCR3+	0.587629	0.119947	4.89909	9.62818e-07	6.57308e-06
Panel2_2583_CD4+CD8+_CXCR3+	0.814026	0.11849	6.87001	6.41982e-12	1.34061e-10
Panel2_2588_Treg_CXCR3+	0.190205	0.112823	1.68587	0.0918206	0.162171
Panel2_2589_mTreg_CXCR3+	0.234306	0.107509	2.17941	0.0293013	0.0671094
Panel2_2590_nTreg_CXCR3+	-0.143046	0.115447	-1.23907	0.21532	0.326709
Panel2_2603_CD4+.Tcm_CXCR3+	0.350971	0.123862	2.83358	0.004603	0.0139664
Panel2_2604_CD4+.Tnaive_CXCR3+	-0.162941	0.0995906	-1.6361	0.101818	0.176318
Panel2_2605_CD4+.Temra_CXCR3+	0.435202	0.103869	4.18991	2.79069e-05	0.000130591
Panel2_2606_CD4+.Tem_CXCR3+	0.603872	0.100259	6.02314	1.71065e-09	2.42912e-08
Panel2_2623_CD8+.Tcm_CXCR3+	0.432556	0.110026	3.9314	8.44511e-05	0.000352707
Panel2_2624_CD8+.Tnaive_CXCR3+	-0.0654463	0.10732	-0.609822	0.541979	0.645647
Panel2_2625_CD8+.Temra_CXCR3+	0.602254	0.117588	5.12172	3.02769e-07	2.38851e-06
Panel2_2626_CD8+.Tem_CXCR3+	0.584063	0.102493	5.69854	1.20838e-08	1.38379e-07
Panel2_2637_NKcells_CXCR4+	-0.200474	0.109934	-1.82359	0.0682144	0.129498
Panel2_2638_CD56+CD3+_CXCR4+	0.488165	0.106449	4.5859	4.52026e-06	2.52853e-05
Panel2_2639_CD4+CD8-_CXCR4+	0.0103342	0.104969	0.0984501	0.921575	0.951044
Panel2_2640_CD4-CD8+_CXCR4+	0.197192	0.109166	1.80635	0.0708643	0.133105
Panel2_2641_CD4+CD8+_CXCR4+	0.489479	0.113057	4.32947	1.49466e-05	7.36952e-05
Panel2_2646_Treg_CXCR4+	0.0621342	0.107303	0.579055	0.562552	0.661278
Panel2_2647_mTreg_CXCR4+	0.17051	0.0997691	1.70904	0.0874428	0.157575
Panel2_2648_nTreg_CXCR4+	-0.0379656	0.10101	-0.37586	0.707021	0.796802
Panel2_2661_CD4+.Tcm_CXCR4+	0.138837	0.115872	1.19819	0.230842	0.343754
Panel2_2662_CD4+.Tnaive_CXCR4+	-0.112068	0.100858	-1.11115	0.266505	0.379956
Panel2_2663_CD4+.Temra_CXCR4+	0.132209	0.0969487	1.3637	0.172661	0.274863
Panel2_2664_CD4+.Tem_CXCR4+	0.187519	0.0855541	2.19182	0.0283928	0.0658788
Panel2_2665_Tfh_1_CXCR4+	0.276617	0.107398	2.57563	0.0100058	0.0275354
Panel2_2666_Tfh_2_CXCR4+	0.111518	0.104663	1.0655	0.28665	0.395956
Panel2_2667_Tfh_17_CXCR4+	0.0856277	0.101068	0.847225	0.39687	0.514193
Panel2_2668_Tfh_1/17_CXCR4+	0.176663	0.0925178	1.90951	0.0561967	0.110832
Panel2_2669_CD4+.Th1_CXCR4+	0.327538	0.103976	3.15014	0.0016319	0.00557042
Panel2_2670_CD4+.Th2_CXCR4+	-0.0666219	0.116619	-0.571278	0.567811	0.665258
Panel2_2671_CD4+.Th17_CXCR4+	0.0910997	0.11107	0.820202	0.412101	0.526244
Panel2_2672_CD4+.Th1/17_CXCR4+	0.164599	0.0983891	1.67294	0.0943386	0.164976
Panel2_2681_CD8+.Tcm_CXCR4+	0.383853	0.105735	3.63032	0.000283067	0.00110427
Panel2_2682_CD8+.Tnaive_CXCR4+	-0.109998	0.106737	-1.03055	0.302754	0.414067
Panel2_2683_CD8+.Temra_CXCR4+	0.240644	0.0972758	2.47384	0.0133671	0.0341389
Panel2_2684_CD8+.Tem_CXCR4+	0.34011	0.0872904	3.8963	9.7674e-05	0.000398555
Panel2_2685_CD8+.Tc1_CXCR4+	0.431971	0.089677	4.81696	1.45759e-06	9.24006e-06
Panel2_2686_CD8+.Tc2_CXCR4+	0.271329	0.107928	2.51398	0.0119378	0.0309337
Panel2_2688_CD8+.Tc1/17_CXCR4+	-0.0247458	0.121644	-0.203428	0.8388	0.894216
Panel2_2695_NKcells_CXCR5+	0.00768588	0.127506	0.0602785	0.951934	0.965533
Panel2_2696_CD56+CD3+_CXCR5+	0.84239	0.114864	7.3338	2.23711e-13	7.21976e-12
Panel2_2697_CD4+CD8-_CXCR5+	0.213298	0.126086	1.69169	0.0907046	0.16181
Panel2_2698_CD4-CD8+_CXCR5+	0.528218	0.11578	4.56226	5.06062e-06	2.722e-05
Panel2_2699_CD4+CD8+_CXCR5+	0.870438	0.121174	7.18337	6.80142e-13	2.01209e-11
Panel2_2704_Treg_CXCR5+	0.124121	0.128087	0.969038	0.332526	0.443785
Panel2_2705_mTreg_CXCR5+	0.208539	0.121713	1.71336	0.0866455	0.156934
Panel2_2706_nTreg_CXCR5+	-0.0487683	0.107665	-0.452964	0.650575	0.742618
Panel2_2719_CD4+.Tcm_CXCR5+	0.231834	0.132444	1.75044	0.080043	0.147229
Panel2_2720_CD4+.Tnaive_CXCR5+	-0.163247	0.10675	-1.52924	0.126205	0.212336
Panel2_2721_CD4+.Temra_CXCR5+	0.452223	0.102954	4.39247	1.12073e-05	5.68368e-05
Panel2_2722_CD4+.Tem_CXCR5+	0.599648	0.104321	5.74808	9.02639e-09	1.10495e-07
Panel2_2727_CD4+.Th1_CXCR5+	0.691378	0.0998246	6.92593	4.33133e-12	9.61013e-11
Panel2_2728_CD4+.Th2_CXCR5+	0.0447142	0.139799	0.319846	0.749085	0.831017
Panel2_2729_CD4+.Th17_CXCR5+	0.247298	0.118547	2.08607	0.036972	0.0800308
Panel2_2730_CD4+.Th1/17_CXCR5+	0.33272	0.108984	3.05292	0.00226625	0.00738089
Panel2_2739_CD8+.Tcm_CXCR5+	0.326819	0.106586	3.06624	0.00216767	0.0071252
Panel2_2740_CD8+.Tnaive_CXCR5+	-0.129311	0.106307	-1.2164	0.223834	0.336699
Panel2_2741_CD8+.Temra_CXCR5+	0.567396	0.11653	4.8691	1.1211e-06	7.23619e-06
Panel2_2742_CD8+.Tem_CXCR5+	0.476358	0.110883	4.29604	1.73879e-05	8.45578e-05
Panel2_2743_CD8+.Tc1_CXCR5+	0.538371	0.110519	4.87132	1.10856e-06	7.23619e-06
Panel2_2744_CD8+.Tc2_CXCR5+	0.319205	0.122253	2.61101	0.00902748	0.0250371
Panel2_2746_CD8+.Tc1/17_CXCR5+	0.09205	0.144179	0.638441	0.523187	0.629597
Panel3_3010_CD19+	-0.0312247	0.111135	-0.280961	0.77874	0.848015
Panel3_3017_Plasma.Cells	0.0931245	0.13367	0.696674	0.486007	0.594939
Panel3_3028_Unswitched.Memory.B.cells	-0.033127	0.104863	-0.315906	0.752074	0.831733
Panel3_3029_Switched.Memory.B.cells	0.27184	0.102605	2.64939	0.00806368	0.0225402
Panel3_3039_Immature.B.cells	-0.148985	0.127023	-1.1729	0.240834	0.351836
Panel3_3040_Naive.B.cells	-0.218093	0.12103	-1.80197	0.0715504	0.133686
Panel3_3068_NBC_CD21+	-0.218183	0.119148	-1.83119	0.0670715	0.12851
Panel3_3069_AM.(CD27+CD21-)	0.453165	0.109215	4.14928	3.33528e-05	0.00015377
Panel3_3070_IM.(CD27-CD21+)	0.201647	0.112614	1.7906	0.073358	0.136346
Panel3_3071_RM.(CD27+CD21+)	0.276573	0.107669	2.56872	0.0102075	0.0276615
Panel3_3072_TLM.(CD27-CD21-)	0.330228	0.117167	2.81845	0.00482564	0.0142759
Panel3_3074_SMBC_IgG-IgA+	0.254127	0.112297	2.263	0.0236358	0.0566939
Panel3_3075_SMBC_IgG+IgA-	0.29666	0.103392	2.86926	0.00411431	0.0125912
Panel3_3076_SMBC_IgG+IgA+	0.338332	0.109293	3.09565	0.00196381	0.00663956
Panel3_3078_SMBC_IgE-IgG+	0.311642	0.103724	3.00454	0.00265981	0.00858394
Panel3_3082_SMBC_IgE-IgA+	0.277821	0.109903	2.52788	0.0114755	0.0301763
Panel3_3094_Plasma.Cells_CD81+	0.0924498	0.132135	0.699661	0.484139	0.594704
Panel3_3095_Switched.Memory.B.cells_CD81+	0.263324	0.102484	2.56941	0.0101871	0.0276615
Panel3_3096_Unswitched.Memory.B.cells_CD81+	-0.0675917	0.109847	-0.615326	0.53834	0.64347
Panel3_3097_Immature.B.cells_CD81+	-0.151944	0.12753	-1.19143	0.233483	0.344012
Panel3_3098_Naive.B.cells_CD81+	-0.228222	0.120456	-1.89466	0.0581381	0.114028
Panel3_3109_Switched.Memory.B.cells_CD307d+	0.182246	0.100718	1.80946	0.0703793	0.132897
Panel3_3111_IM.(CD27-CD21+)_CD307d+	0.204999	0.11954	1.7149	0.0863632	0.156934
Panel3_3112_RM.(CD27+CD21+)_CD307d+	0.156261	0.103885	1.50417	0.132539	0.218843
Panel3_3114_Unswitched.Memory.B.cells_CD307d+	0.11458	0.110042	1.04124	0.297763	0.409713
Panel3_3116_Naive.B.cells_CD307d+	0.0676973	0.123784	0.546898	0.584449	0.677729

## Sheet: S5_cellsubsets_validation
Table S5: Immune cell subset (absolute cell count) associations to CMV seroposisivity in the validation cohort
# panel and name of the cell type	# effect size	# standard errors	# Z value	# p value	# padj (FDR)
	effectSize	StdError	Z_Value	pval	padj
Panel1_1032_NK_CD56++CD16-	0.0504955	0.254051	0.198761	0.84245	0.85415
Panel1_1033_NK_CD56++CD16+	-0.26186	0.280795	-0.932568	0.351043	0.420575
Panel1_1045_TCRyd	0.964208	0.159598	6.04149	1.52697e-09	2.78673e-08
Panel1_1047_TCRvd1	1.34882	0.19097	7.06302	1.62922e-12	3.96444e-11
Panel1_1123_TCRyd_HLA-DR+	0.685673	0.2049	3.34638	0.000818729	0.00291547
Panel1_1124_TCRvd1_HLA-DR+	1.4199	0.236566	6.00214	1.94732e-09	3.15899e-08
Panel1_1172_Tc_CD86+	0.0927676	0.247633	0.374618	0.707945	0.727887
Panel1_1174_Tc_CD4-CD8+_CD86+	0.617217	0.182161	3.3883	0.000703282	0.00270208
Panel1_1177_TCRyd_CD86+	0.605792	0.252121	2.40279	0.0162707	0.0395921
Panel1_1178_TCRvd1_CD86+	1.12966	0.200569	5.63228	1.77838e-08	1.99726e-07
Panel1_1210_NK-T.like_PDL1+	0.139324	0.202548	0.687856	0.491543	0.55632
Panel1_1266_NK_CD56++CD16+_CXCR4+	-0.277189	0.232108	-1.19422	0.232391	0.30173
Panel1_1268_NK_CD56+CD16+_CXCR4+	-0.0916629	0.271265	-0.33791	0.735431	0.75086
Panel1_1285_TCRyd_CXCR4+	0.339626	0.198383	1.71197	0.0869017	0.145835
Panel1_1286_TCRvd1_CXCR4+	0.703099	0.273953	2.56649	0.0102734	0.0263142
Panel1_1340_TCRvd1_CCR5+	0.5404	0.262039	2.06229	0.03918	0.0853773
Panel2_2013_CD56+CD3+	0.864078	0.206596	4.18245	2.88383e-05	0.000175433
Panel2_2015_Tcells	0.381513	0.196307	1.94346	0.051961	0.0976761
Panel2_2017_CD4-CD8+	0.829787	0.194529	4.26562	1.99347e-05	0.000126542
Panel2_2019_CD4+CD8+	0.752753	0.213614	3.52389	0.000425262	0.00182613
Panel2_2030_Tfh	0.247712	0.242721	1.02056	0.307461	0.377221
Panel2_2035_Tfh_1	0.408723	0.260348	1.56991	0.116435	0.179112
Panel2_2039_Tfh_1/17	0.282695	0.217467	1.29994	0.19362	0.269224
Panel2_2044_CD4+.Tem	0.631374	0.312616	2.01965	0.0434198	0.0892858
Panel2_2045_CD4+.Temra	0.37678	0.241529	1.55998	0.118766	0.180623
Panel2_2051_CD4+.Th1	0.748117	0.225425	3.31869	0.000904399	0.00314386
Panel2_2055_CD4+.Th1/17	0.60587	0.339674	1.78368	0.0744757	0.127923
Panel2_2059_CD8+.Tcm	0.377274	0.194309	1.94162	0.0521831	0.0976761
Panel2_2060_CD8+.Tem	0.592271	0.20283	2.92004	0.0034999	0.0102197
Panel2_2061_CD8+.Temra	0.892273	0.168423	5.2978	1.17207e-07	1.06951e-06
Panel2_2069_CD8+.Tc1	0.683546	0.204081	3.34938	0.000809925	0.00291547
Panel2_2070_CD8+.Tc2	0.564625	0.222073	2.54252	0.0110057	0.0277039
Panel2_2078_CD4+PD1+	0.492924	0.219286	2.24786	0.0245849	0.0560844
Panel2_2082_CD8+PD1+	0.401344	0.216983	1.84966	0.0643631	0.116184
Panel2_2087_CD4+HLA-DR+CD38-	0.903647	0.196386	4.60139	4.19684e-06	2.9178e-05
Panel2_2088_CD4+HLA-DR+CD38+	0.781466	0.342556	2.28128	0.0225317	0.0522164
Panel2_2090_CD8+HLA-DR-CD38+	0.530928	0.219922	2.41417	0.0157711	0.0390267
Panel2_2091_CD8+HLA-DR+CD38-	1.00401	0.231279	4.3411	1.41773e-05	9.40855e-05
Panel2_2092_CD8+HLA-DR+CD38+	1.014	0.151221	6.70544	2.00803e-11	4.18818e-10
Panel2_2094_CD4+CXCR4-CCR5+	0.255006	0.211351	1.20656	0.227603	0.30173
Panel2_2098_CD8+CXCR4-CCR5+	0.315966	0.230936	1.3682	0.171251	0.242744
Panel2_2116_CD56+CD3+_PD1+	0.326325	0.237789	1.37233	0.16996	0.242744
Panel2_2119_CD4+CD8+_PD1+	0.748332	0.233805	3.20067	0.00137109	0.00444843
Panel2_2141_CD4+.Temra_PD1+	0.391644	0.198408	1.97393	0.0483896	0.0941985
Panel2_2142_CD4+.Tem_PD1+	0.674757	0.234672	2.87532	0.00403622	0.0115547
Panel2_2147_CD4+.Th1_PD1+	1.17321	0.198608	5.90715	3.48075e-09	4.6199e-08
Panel2_2150_CD4+.Th1/17_PD1+	0.638417	0.27166	2.35006	0.0187705	0.0449261
Panel2_2159_CD8+.Tcm_PD1+	0.311399	0.202896	1.53477	0.124839	0.187903
Panel2_2162_CD8+.Tem_PD1+	0.234533	0.214512	1.09334	0.274246	0.345172
Panel2_2163_CD8+.Tc1_PD1+	0.313114	0.210897	1.48467	0.13763	0.20297
Panel2_2232_CD56+CD3+_CD38+	0.812407	0.238999	3.3992	0.00067583	0.00266679
Panel2_2234_CD4-CD8+_CD38+	0.743058	0.181996	4.08282	4.44924e-05	0.000249842
Panel2_2235_CD4+CD8+_CD38+	0.664982	0.193884	3.42979	0.000604045	0.00246247
Panel2_2257_CD4+.Temra_CD38+	0.137825	0.216509	0.636578	0.5244	0.580018
Panel2_2258_CD4+.Tem_CD38+	0.461082	0.251364	1.83432	0.0666069	0.118227
Panel2_2259_Tfh_1_CD38+	0.386572	0.285125	1.3558	0.175163	0.245902
Panel2_2263_CD4+.Th1_CD38+	0.371148	0.258978	1.43313	0.151821	0.221659
Panel2_2265_CD4+.Th17_CD38+	0.11178	0.280001	0.399214	0.689736	0.723499
Panel2_2277_CD8+.Temra_CD38+	0.869533	0.18673	4.65664	3.21412e-06	2.4698e-05
Panel2_2278_CD8+.Tem_CD38+	0.67641	0.177747	3.80546	0.00014154	0.000688828
Panel2_2279_CD8+.Tc1_CD38+	0.660168	0.192559	3.42838	0.000607184	0.00246247
Panel2_2280_CD8+.Tc2_CD38+	0.622245	0.211276	2.94518	0.00322772	0.00961728
Panel2_2289_NKcells_HLA-DR+	1.29276	0.168862	7.65569	1.92282e-14	7.01828e-13
Panel2_2290_CD56+CD3+_HLA-DR+	1.49524	0.17106	8.74102	2.31007e-18	1.68635e-16
Panel2_2291_CD4+CD8-_HLA-DR+	0.984968	0.202587	4.86194	1.16238e-06	9.42823e-06
Panel2_2292_CD4-CD8+_HLA-DR+	1.24431	0.170825	7.2841	3.23817e-13	9.45545e-12
Panel2_2293_CD4+CD8+_HLA-DR+	1.21034	0.22785	5.31201	1.08422e-07	1.0553e-06
Panel2_2315_CD4+.Temra_HLA-DR+	0.512155	0.189434	2.70361	0.00685916	0.0185451
Panel2_2316_CD4+.Tem_HLA-DR+	1.13832	0.196443	5.79467	6.84558e-09	8.32879e-08
Panel2_2321_CD4+.Th1_HLA-DR+	1.58339	0.143055	11.0684	1.78587e-28	2.60737e-26
Panel2_2333_CD8+.Tcm_HLA-DR+	0.631528	0.220294	2.86676	0.00414704	0.0116436
Panel2_2335_CD8+.Temra_HLA-DR+	1.21267	0.140148	8.65282	5.02415e-18	2.44509e-16
Panel2_2336_CD8+.Tem_HLA-DR+	0.916116	0.180043	5.08833	3.61229e-07	3.10232e-06
Panel2_2337_CD8+.Tc1_HLA-DR+	0.881138	0.190657	4.6216	3.80798e-06	2.77982e-05
Panel2_2338_CD8+.Tc2_HLA-DR+	0.647689	0.199913	3.23985	0.00119593	0.0039683
Panel2_2348_CD56+CD3+_CCR4+	0.91482	0.301861	3.0306	0.00244065	0.00742365
Panel2_2350_CD4-CD8+_CCR4+	0.855296	0.217073	3.94013	8.14358e-05	0.000409987
Panel2_2351_CD4+CD8+_CCR4+	0.507341	0.292133	1.73668	0.0824444	0.139964
Panel2_2374_CD4+.Tem_CCR4+	0.35378	0.379674	0.9318	0.35144	0.420575
Panel2_2391_CD8+.Tcm_CCR4+	0.433146	0.212411	2.03918	0.0414317	0.0876961
Panel2_2393_CD8+.Temra_CCR4+	0.885739	0.165212	5.36121	8.26664e-08	8.62093e-07
Panel2_2394_CD8+.Tem_CCR4+	0.63979	0.189923	3.36868	0.000755284	0.00282747
Panel2_2406_CD56+CD3+_CCR5+	0.195624	0.263322	0.742907	0.457538	0.525988
Panel2_2407_CD4+CD8-_CCR5+	0.271618	0.256144	1.06041	0.288956	0.360578
Panel2_2408_CD4-CD8+_CCR5+	0.253064	0.22894	1.10537	0.268997	0.341509
Panel2_2409_CD4+CD8+_CCR5+	0.520549	0.284413	1.83026	0.0672114	0.118227
Panel2_2431_CD4+.Temra_CCR5+	0.188354	0.222121	0.847977	0.396451	0.470584
Panel2_2432_CD4+.Tem_CCR5+	0.426239	0.218417	1.95149	0.0509985	0.0976761
Panel2_2437_CD4+.Th1_CCR5+	1.03428	0.174556	5.92519	3.11933e-09	4.55423e-08
Panel2_2440_CD4+.Th1/17_CCR5+	0.465391	0.292981	1.58847	0.11218	0.176111
Panel2_2449_CD8+.Tcm_CCR5+	0.121587	0.217615	0.558728	0.576347	0.627961
Panel2_2451_CD8+.Temra_CCR5+	0.27787	0.233247	1.19131	0.233531	0.30173
Panel2_2452_CD8+.Tem_CCR5+	0.0804645	0.204355	0.393749	0.693766	0.723499
Panel2_2453_CD8+.Tc1_CCR5+	0.249072	0.20144	1.23646	0.216288	0.291574
Panel2_2487_CD4+.Tcm_CCR6+	0.165773	0.329165	0.503617	0.61453	0.659674
Panel2_2489_CD4+.Temra_CCR6+	-0.22527	0.273684	-0.823103	0.41045	0.483271
Panel2_2522_CD56+CD3+_CCR7+	0.366239	0.180141	2.03306	0.0420461	0.0876961
Panel2_2531_mTreg_CCR7+	-0.0105954	0.175939	-0.0602219	0.951979	0.951979
Panel2_2549_Tfh_1_CCR7+	0.382201	0.236622	1.61524	0.106259	0.168628
Panel2_2552_Tfh_1/17_CCR7+	0.295784	0.232635	1.27145	0.203567	0.278341
Panel2_2553_CD4+.Th1_CCR7+	0.128363	0.250123	0.513199	0.607812	0.657337
Panel2_2555_CD4+.Th17_CCR7+	0.040123	0.277011	0.144843	0.884835	0.890937
Panel2_2556_CD4+.Th1/17_CCR7+	0.510597	0.30436	1.67761	0.0934235	0.154998
Panel2_2569_CD8+.Tc1_CCR7+	0.504543	0.255294	1.97632	0.0481185	0.0941985
Panel2_2570_CD8+.Tc2_CCR7+	0.34339	0.229267	1.49777	0.134192	0.199919
Panel2_2572_CD8+.Tc1/17_CCR7+	0.276942	0.264369	1.04756	0.294842	0.364805
Panel2_2580_CD56+CD3+_CXCR3+	0.746551	0.210367	3.5488	0.000386996	0.00176567
Panel2_2581_CD4+CD8-_CXCR3+	0.506085	0.273708	1.849	0.0644582	0.116184
Panel2_2582_CD4-CD8+_CXCR3+	0.771807	0.19487	3.96062	7.47545e-05	0.000389791
Panel2_2583_CD4+CD8+_CXCR3+	0.859136	0.263841	3.25627	0.00112887	0.0038329
Panel2_2603_CD4+.Tcm_CXCR3+	0.209682	0.269394	0.778346	0.436365	0.509674
Panel2_2605_CD4+.Temra_CXCR3+	0.46583	0.233633	1.99385	0.0461687	0.0923373
Panel2_2606_CD4+.Tem_CXCR3+	0.71131	0.307321	2.31455	0.0206377	0.0485983
Panel2_2623_CD8+.Tcm_CXCR3+	0.400227	0.196568	2.03607	0.0417434	0.0876961
Panel2_2625_CD8+.Temra_CXCR3+	0.735797	0.182534	4.03101	5.55366e-05	0.000300309
Panel2_2626_CD8+.Tem_CXCR3+	0.573196	0.211167	2.71442	0.00663911	0.0182889
Panel2_2638_CD56+CD3+_CXCR4+	0.320493	0.192425	1.66555	0.0958026	0.155413
Panel2_2641_CD4+CD8+_CXCR4+	0.302024	0.237764	1.27027	0.20399	0.278341
Panel2_2665_Tfh_1_CXCR4+	0.171647	0.25462	0.674132	0.500228	0.561794
Panel2_2669_CD4+.Th1_CXCR4+	0.198008	0.283514	0.698405	0.484924	0.553116
Panel2_2681_CD8+.Tcm_CXCR4+	0.305856	0.248115	1.23272	0.217682	0.291574
Panel2_2683_CD8+.Temra_CXCR4+	0.297847	0.183805	1.62045	0.105136	0.168628
Panel2_2684_CD8+.Tem_CXCR4+	0.276201	0.229875	1.20152	0.229548	0.30173
Panel2_2685_CD8+.Tc1_CXCR4+	0.462003	0.208955	2.21102	0.0270347	0.0607241
Panel2_2686_CD8+.Tc2_CXCR4+	0.418905	0.233938	1.79067	0.073347	0.127484
Panel2_2696_CD56+CD3+_CXCR5+	0.904747	0.218813	4.1348	3.55265e-05	0.000207475
Panel2_2698_CD4-CD8+_CXCR5+	0.724099	0.204968	3.53274	0.000411284	0.00181962
Panel2_2699_CD4+CD8+_CXCR5+	0.804793	0.252775	3.18383	0.0014534	0.00461298
Panel2_2721_CD4+.Temra_CXCR5+	0.335475	0.244796	1.37043	0.170553	0.242744
Panel2_2722_CD4+.Tem_CXCR5+	0.550146	0.329097	1.67169	0.0945864	0.155164
Panel2_2727_CD4+.Th1_CXCR5+	0.704737	0.224734	3.13588	0.00171339	0.00532245
Panel2_2730_CD4+.Th1/17_CXCR5+	0.541771	0.3452	1.56944	0.116545	0.179112
Panel2_2739_CD8+.Tcm_CXCR5+	0.425454	0.22798	1.86619	0.0620148	0.11461
Panel2_2741_CD8+.Temra_CXCR5+	0.802148	0.212275	3.77882	0.000157575	0.000742127
Panel2_2742_CD8+.Tem_CXCR5+	0.471224	0.214096	2.20099	0.0277366	0.0613566
Panel2_2743_CD8+.Tc1_CXCR5+	0.527849	0.201567	2.61873	0.00882566	0.0232105
Panel2_2744_CD8+.Tc2_CXCR5+	0.439412	0.219889	1.99833	0.0456805	0.0923373
Panel3_3029_Switched.Memory.B.cells	0.13414	0.212764	0.630467	0.528389	0.580036
Panel3_3069_AM.(CD27+CD21-)	0.564685	0.215877	2.61577	0.00890264	0.0232105
Panel3_3071_RM.(CD27+CD21+)	0.164674	0.218994	0.751957	0.452077	0.523835
Panel3_3072_TLM.(CD27-CD21-)	0.233606	0.210274	1.11096	0.266585	0.341416
Panel3_3075_SMBC_IgG+IgA-	0.123325	0.248012	0.497255	0.619009	0.659674
Panel3_3076_SMBC_IgG+IgA+	0.0801092	0.211518	0.378736	0.704884	0.727887
Panel3_3078_SMBC_IgE-IgG+	0.110978	0.228135	0.486459	0.626642	0.662969
Panel3_3082_SMBC_IgE-IgA+	0.205286	0.217009	0.945981	0.344158	0.418726
Panel3_3095_Switched.Memory.B.cells_CD81+	0.140189	0.212976	0.658238	0.510385	0.568826

## Sheet: S6_geneExpressions_discovery
Table S6: Gene expression (bulk RNAseq) associations to CMV seroposisivity in the discovery cohort
# gene	# The average of the normalized count values, dividing by size factors, taken over all samples.	# The effect size estimate	# The standard error estimate for the log2 fold change estimate	# The value of the test statistic for the gene	# P-value of the test for the gene	# Adjusted P-value for multiple testing for the gene
gene	baseMean	log2FoldChange	lfcSE	stat	pvalue	padj
A1BG	1.96381	0.0730125	0.140613	0.519243	0.603591	0.820099
A1BG-AS1	8.02695	-0.20182	0.0769745	-2.6219	0.00874409	0.0848569
A1CF	1.3063	0.0526654	0.196624	0.267848	0.788816	0.915387
A2M	63.1968	0.0874611	0.0931454	0.938973	0.347744	0.643791
A2M-AS1	13.584	0.160913	0.0955576	1.68394	0.0921929	0.330863
A2ML1	0.780476	-0.102797	0.214849	-0.478461	0.632322
A2MP1	67.4845	0.27532	0.0915703	3.00665	0.00264142	0.0392373
A3GALT2	4.23576	-0.162032	0.132629	-1.22169	0.221823	0.519085
A4GALT	3.36882	0.261095	0.303984	0.858912	0.390389	0.676842
A4GNT	0.329393	-0.102008	0.324269	-0.314578	0.753082
AA06	0
AAAS	211.359	-0.0137052	0.035894	-0.381824	0.702592	0.875798
AACS	115.782	-0.0139672	0.028155	-0.496082	0.619836	0.829606
AACSP1	0.0464128	0.0134174	2.28529	0.00587118	0.995316
AADAC	0.0146093	-0.0900951	3.38984	-0.026578	0.978796
AADACL2	0.016315	-0.0476887	3.0354	-0.0157108	0.987465
AADACL3	0.00463323	-0.00842325	6.27759	-0.0013418	0.998929
AADACL4	0.00452589	-0.00771811	6.27759	-0.00122947	0.999019
AADACP1	0.0219724	0.0632659	2.45936	0.0257246	0.979477
AADAT	0.208966	-0.233764	0.429215	-0.54463	0.586008
AAGAB	314.868	0.0444565	0.0226913	1.95918	0.0500915	0.234219
AAK1	2297.26	0.00124361	0.0330372	0.0376427	0.969973	0.989322
AAMDC	11.8938	-0.0515347	0.0552621	-0.93255	0.351052	0.64655
AAMP	395.262	0.0138091	0.0228643	0.603961	0.545869	0.787125
AANAT	13.58	0.0115838	0.0795665	0.145586	0.884248	0.957731
AAR2	264.797	-0.014673	0.0314949	-0.465883	0.641299	0.841249
AARD	0.842717	-0.360875	0.217892	-1.65621	0.0976797
AARS1	137.829	0.116634	0.0668818	1.74388	0.0811806	0.308964
AARS1P1	0
AARS2	119.28	0.0211758	0.0263048	0.80502	0.420808	0.698983
AARSD1	21.4927	-0.0259179	0.0514567	-0.503684	0.614484	0.82606
AARSD1P1	0.878415	-0.0646821	0.191617	-0.337559	0.735696
AASDH	104.859	0.0199076	0.0317897	0.626228	0.531166	0.776914
AASDHPPT	141.694	0.0643736	0.0292921	2.19764	0.0279745	0.165418
AASS	36.5108	-0.0443262	0.0819893	-0.540634	0.58876	0.811702
AATBC	92.5972	-0.147693	0.0830706	-1.77792	0.0754163	0.296895
AATF	492.343	0.022961	0.0221077	1.0386	0.298991	0.598513
AATK	122.943	-0.138995	0.114252	-1.21657	0.223769	0.520703
ABALON	4.13992	0.0909086	0.115834	0.784818	0.432561	0.708099
ABAT	135.283	-0.0554632	0.0404836	-1.37002	0.170682	0.455036
ABCA1	460.586	-0.0826205	0.0741341	-1.11447	0.265076	0.565027
ABCA10	16.4639	-0.0544546	0.0636797	-0.855133	0.392478	0.678097
ABCA11P	4.0257	-0.0559833	0.113075	-0.495097	0.620532	0.829669
ABCA12	0.26826	-0.0582701	0.332746	-0.175119	0.860986
ABCA13	72.5732	0.214824	0.170009	1.26361	0.206371	0.500549
ABCA17P	3.17535	-0.042088	0.110846	-0.379697	0.70417	0.876004
ABCA2	1762.96	0.204322	0.0384005	5.32081	1.03308e-07	1.38674e-05
ABCA3	90.2911	0.100392	0.0499573	2.00955	0.0444792	0.218885
ABCA4	0.136749	-0.408398	0.605121	-0.674902	0.499738
ABCA5	406.61	0.00195531	0.0373048	0.0524144	0.958199	0.986142
ABCA6	8.62127	0.163594	0.144221	1.13432	0.256659	0.555486
ABCA7	1280.12	-0.044568	0.0488038	-0.913207	0.361134	0.653912
ABCA8	0.0335969	0.0125441	1.65348	0.00758651	0.993947
ABCA9	6.86582	0.154596	0.143664	1.07609	0.281886	0.582852
ABCA9-AS1	0.124475	-0.0990125	0.666547	-0.148545	0.881912
ABCB1	253.943	0.132779	0.0775041	1.71318	0.0866792	0.31983
ABCB10	241.796	0.0142153	0.0241268	0.589191	0.555733	0.793535
ABCB10P3	0.0578841	0.0115907	1.22228	0.00948286	0.992434
ABCB10P4	0.0652473	0.0199838	1.00428	0.0198986	0.984124
ABCB11	0.494101	-0.115383	0.246817	-0.467485	0.640153
ABCB4	52.4846	-0.257402	0.0868956	-2.9622	0.00305451	0.0429781
ABCB5	0.0995561	-0.140741	0.859443	-0.163759	0.869921
ABCB6	1.98913	0.0545568	0.135121	0.403762	0.686388	0.867447
ABCB7	193.873	-0.018708	0.0227986	-0.820578	0.411886	0.692367
ABCB8	246.26	-0.0223927	0.0281835	-0.794532	0.426886	0.7042
ABCB9	15.5889	-0.0528387	0.0668156	-0.790814	0.429052	0.70556
ABCC1	881.716	0.014599	0.0245559	0.594523	0.552162	0.791264
ABCC10	332.994	0.0695326	0.0298706	2.32779	0.0199232	0.136176
ABCC11	1.17066	-0.0720321	0.1655	-0.435239	0.663389	0.855129
ABCC12	0.0059578	-0.0843569	6.27758	-0.0134378	0.989279
ABCC13	3.94065	-0.0427197	0.324107	-0.131807	0.895137	0.962383
ABCC2	55.3918	-0.0726583	0.0392416	-1.85156	0.0640887	0.270878
ABCC3	212.111	-0.148672	0.0663934	-2.23926	0.0251389	0.15473
ABCC4	110.515	0.035785	0.0360301	0.993196	0.320614	0.619673
ABCC5	352.282	-0.00500966	0.0540904	-0.0926164	0.926208	0.974206
ABCC5-AS1	0.0823338	0.0505336	0.880526	0.0573903	0.954234
ABCC6	31.4836	-0.0628385	0.072728	-0.864021	0.387576	0.675187
ABCC6P1	0.29084	-0.397401	0.334341	-1.18861	0.234592
ABCC6P2	0.0122503	0.011841	3.87519	0.00305559	0.997562
ABCC8	0.104865	0.0515062	0.778108	0.0661942	0.947223
ABCC9	0.0464857	-0.0708576	1.3272	-0.0533888	0.957422
ABCD1	175.04	-0.0394651	0.0478937	-0.824014	0.409931	0.691457
ABCD1P2	0.0106031	0.0160911	4.54116	0.00354339	0.997173
ABCD2	137.263	0.10035	0.0522827	1.91937	0.0549375	0.246656
ABCD3	207.085	-0.00235098	0.0285621	-0.082311	0.934399	0.977033
ABCD4	394.094	0.0253974	0.0228675	1.11063	0.266726	0.566822
ABCE1	400.475	0.0108064	0.032315	0.334408	0.738072	0.892031
ABCF1	646.689	0.0105463	0.0363061	0.290482	0.771447	0.907246
ABCF2	208.067	-0.00805133	0.0309215	-0.260379	0.794571	0.917743
ABCF2P1	0.317549	-0.142573	0.310761	-0.458787	0.646387
ABCF2P2	0.000433998	-0.0229214	6.27759	-0.00365131	0.997087
ABCF3	657.059	0.00817912	0.0277187	0.295076	0.767936	0.905917
ABCG1	245.921	-0.116538	0.0702684	-1.65846	0.0972243	0.340457
ABCG2	6.79718	-0.141743	0.143936	-0.984759	0.324742	0.624311
ABCG4	0.387252	0.00169493	0.299568	0.00565792	0.995486
ABCG5	0.0672321	-0.0527238	1.06332	-0.0495841	0.960454
ABCG8	0.13116	0.0484754	0.634691	0.0763765	0.93912
ABHD1	9.4462	-0.027381	0.0709004	-0.38619	0.699356	0.874254
ABHD10	199.801	0.013134	0.0272407	0.482147	0.629702	0.834971
ABHD11	63.7803	0.0450138	0.0373316	1.20578	0.227901	0.525497
ABHD12	225.217	0.0392659	0.0238271	1.64796	0.0993619	0.344108
ABHD12B	13.4258	-0.24455	0.111902	-2.18539	0.0288602	0.167902
ABHD13	695.369	0.0448953	0.0310574	1.44556	0.148301	0.421227
ABHD14A	14.6421	0.0952269	0.0660593	1.44154	0.149433	0.423171
ABHD14A-ACY1	0.113862	-0.00542159	0.650399	-0.00833579	0.993349
ABHD14B	378.034	-0.0485967	0.0278405	-1.74554	0.0808909	0.308457
ABHD15	123.2	-0.110721	0.0451315	-2.4533	0.0141552	0.111807
ABHD16A	56.4897	-0.0323371	0.0379387	-0.852351	0.394019	0.679229
ABHD16B	0
ABHD17A	1954.58	0.102332	0.0375737	2.72349	0.00645958	0.0695095
ABHD17B	126.32	0.0344217	0.0376625	0.913953	0.360742	0.653612
ABHD17C	12.3839	0.157455	0.0710842	2.21504	0.0267571	0.16123
ABHD18	234.778	-0.0346672	0.0283969	-1.22081	0.222158	0.519253
ABHD2	1154.58	0.0177922	0.0576647	0.308546	0.757667	0.901028
ABHD3	387.24	-0.00387052	0.033461	-0.115672	0.907912	0.967297
ABHD4	139.032	-0.00586491	0.0428221	-0.13696	0.891062	0.960811
ABHD5	203.736	-0.117163	0.0615513	-1.9035	0.0569748	0.252779
ABHD6	27.4944	0.0363138	0.0459587	0.79014	0.429446	0.70608
ABHD8	55.9988	-0.0917103	0.0419119	-2.18817	0.0286575	0.167252
ABI1	1383.57	0.0511495	0.0233132	2.19401	0.0282346	0.166368
ABI2	325.478	0.0086115	0.0342743	0.251252	0.801619	0.92008
ABI3	256.811	0.119074	0.0536572	2.21916	0.0264759	0.160109
ABI3BP	2.40299	-0.170345	0.142945	-1.19168	0.233386	0.531842
ABITRAM	85.903	0.034292	0.0357355	0.959608	0.337252	0.634418
ABL1	535.238	-0.0138407	0.0309799	-0.446764	0.655045	0.850006
ABL2	383.747	-0.0288249	0.0237287	-1.21477	0.224454	0.521463
ABLIM1	1899.35	-0.13479	0.0428746	-3.14382	0.00166758	0.0294307
ABLIM2	11.5172	0.11738	0.0663414	1.76933	0.0768387	0.29995
ABLIM3	50.4013	-0.0978928	0.0864976	-1.13174	0.257744	0.556841
ABO	29.0191	-0.382287	0.19515	-1.95894	0.0501199	0.234292
ABR	1481.18	0.0144022	0.0200313	0.718981	0.472153	0.737713
ABRA	0.695907	-0.234959	0.21808	-1.0774	0.281303
ABRACL	183.141	-0.0475497	0.0409753	-1.16045	0.245866	0.545166
ABRAXAS1	95.2929	-0.0911553	0.0365306	-2.49531	0.0125847	0.104905
ABRAXAS2	205.996	0.0492943	0.035374	1.39352	0.163463	0.444293
ABT1	349.012	0.0232795	0.0300447	0.774831	0.43844	0.71187
ABTB1	1172.61	-0.0144729	0.0505985	-0.286035	0.774851	0.909118
ABTB2	31.8717	-0.0363603	0.0580359	-0.626513	0.530978	0.776764
ABTB3	234.51	-0.187818	0.0636615	-2.95025	0.00317514	0.0440685
ACAA1	442.66	-0.00667963	0.0220554	-0.302857	0.761998	0.903034
ACAA2	199.489	0.0122762	0.0405387	0.302826	0.762022	0.903034
ACAA2P1	1.98433	-0.208217	0.126337	-1.64811	0.0993296	0.344089
ACACA	237.546	0.03518	0.029552	1.19044	0.233872	0.532489
ACACB	234.19	-0.0324635	0.0350828	-0.925341	0.354789	0.648887
ACAD10	205.287	-0.0399372	0.0323054	-1.23624	0.21637	0.512705
ACAD11	2.6537	0.0195082	0.121339	0.160774	0.872271	0.953123
ACAD8	405.444	0.114285	0.0221766	5.15343	2.55762e-07	3.11488e-05
ACAD9	169.616	0.0141725	0.0419497	0.337846	0.735479	0.891189
ACADL	0.0238741	-0.0265127	2.18431	-0.0121378	0.990316
ACADM	94.8793	0.075552	0.0671657	1.12486	0.260649	0.559641
ACADS	95.3169	0.0174773	0.0355414	0.491746	0.622899	0.830755
ACADSB	242.938	-0.00277862	0.0315263	-0.0881364	0.929768	0.975969
ACADVL	2295.8	-0.0216838	0.0262679	-0.825486	0.409096	0.690729
ACAN	2.95048	-0.174927	0.120945	-1.44634	0.148083	0.420974
ACAP1	2205.77	0.0120375	0.0279757	0.430285	0.666988	0.857097
ACAP2	1475.45	0.00723501	0.0270072	0.267891	0.788783	0.915387
ACAP3	612.109	0.00189495	0.0309779	0.061171	0.951223	0.984097
ACAT1	118.483	0.0506456	0.0305372	1.65849	0.0972186	0.340457
ACAT2	59.4706	-0.00927659	0.0322457	-0.287684	0.773589	0.908622
ACBD3	404.954	0.0684298	0.0320351	2.13609	0.0326719	0.181962
ACBD3-AS1	4.26521	0.140945	0.0972174	1.4498	0.147116	0.419564
ACBD4	131.109	-0.0415117	0.0359563	-1.1545	0.248294	0.548012
ACBD5	555.823	0.0942476	0.0270937	3.47858	0.000504078	0.012561
ACBD6	321.546	-0.0441877	0.0274527	-1.60959	0.107487	0.358809
ACBD7	3.08173	-0.128122	0.138162	-0.927326	0.353757	0.648429
ACCS	288.401	-0.123239	0.0760076	-1.6214	0.104932	0.354072
ACCSL	0.529079	-0.0482829	0.255277	-0.189139	0.849984
ACD	105.595	0.0237773	0.0394706	0.602404	0.546905	0.787842
ACE	35.2752	0.17683	0.0764096	2.31423	0.020655	0.138985
ACE2	0.290927	-0.292265	0.351848	-0.830657	0.406167
ACE2-DT	0.00244875	-0.0200047	6.27759	-0.00318669	0.997457
ACE3P	0.00057404	-0.0227529	6.27759	-0.00362447	0.997108
ACER1	7.5332	-0.173039	0.0904549	-1.91299	0.0557498	0.249314
ACER2	9.28927	-0.0714292	0.0688901	-1.03686	0.299803	0.598841
ACER3	369.102	-0.040838	0.0284412	-1.43587	0.151038	0.425554
ACHE	2.06457	0.294601	0.27251	1.08106	0.279669	0.580684
ACIN1	3325.34	0.0137815	0.0166696	0.826742	0.408383	0.690273
ACKR1	0.65843	0.202385	0.424385	0.476891	0.63344
ACKR2	2.12029	-0.237095	0.127682	-1.85692	0.0633227	0.269405
ACKR3	11.6815	0.0399721	0.107038	0.373439	0.708821	0.878503
ACKR4	14.7931	0.00476633	0.0636198	0.0749191	0.940279	0.979742
ACLY	568.722	0.0672717	0.0235908	2.85161	0.00434982	0.053571
ACMSD	4.1641	0.00780073	0.10426	0.0748202	0.940358	0.979742
ACNATP	0.0125901	0.0109212	3.70362	0.0029488	0.997647
ACO1	78.2883	-7.17447e-05	0.0366105	-0.00195968	0.998436	0.999047
ACO2	380.429	0.0559472	0.0205764	2.71899	0.00654812	0.0700524
ACOD1	0.402642	0.19017	0.303909	0.625745	0.531482
ACOT1	7.48777	0.0755829	0.113196	0.66772	0.504312	0.759007
ACOT11	9.5344	-0.140686	0.074338	-1.89252	0.0584224	0.256234
ACOT12	0.533994	-0.247843	0.242036	-1.02399	0.305838
ACOT13	50.6195	-0.0125216	0.0403918	-0.310004	0.756558	0.90061
ACOT2	67.096	0.0145465	0.0405188	0.359007	0.71959	0.883405
ACOT4	7.90558	0.345199	0.0963699	3.58202	0.000340943	0.00935454
ACOT6	0.0348332	-0.0993486	1.73259	-0.0573412	0.954273
ACOT7	40.2976	0.141162	0.0518002	2.72512	0.00642785	0.069371
ACOT8	107.283	0.00534708	0.025558	0.209213	0.834282	0.937172
ACOT9	384.17	0.0263209	0.0284243	0.926001	0.354445	0.648662
ACOX1	352.397	-0.0378326	0.0400475	-0.944695	0.344814	0.640554
ACOX2	2.1252	0.133304	0.137423	0.970031	0.332031	0.630477
ACOX3	64.8511	0.0238438	0.0348432	0.684319	0.493774	0.752382
ACOXL	1.19164	-0.2125	0.177687	-1.19592	0.231727	0.529636
ACOXL-AS1	0.578927	-0.308524	0.223198	-1.38229	0.166883
ACP1	816.198	0.00437415	0.0210215	0.20808	0.835167	0.937593
ACP2	85.0162	0.0688317	0.0374188	1.8395	0.0658422	0.2754
ACP3	136.092	-0.03472	0.0572683	-0.606268	0.544337	0.786249
ACP4	5.75872	0.145238	0.0890432	1.63109	0.10287	0.350007
ACP5	209.198	0.0581116	0.0596774	0.973762	0.330175	0.629149
ACP6	85.0554	-0.0906749	0.0515429	-1.75921	0.0785418	0.303633
ACP7	0.282423	0.0152341	0.349687	0.0435649	0.965251
ACR	0.0649258	-0.173772	1.17145	-0.148339	0.882075
ACRBP	151.534	-0.182609	0.0594542	-3.07142	0.0021304	0.0343968
ACRP1	0.133082	0.0405597	0.609611	0.0665338	0.946953
ACRV1	0.284972	-0.029195	0.337124	-0.0866003	0.930989
ACSBG1	8.62239	-0.0797324	0.0708624	-1.12517	0.260516	0.559617
ACSBG2	0.899059	0.165072	0.207687	0.794815	0.426721	0.704056
ACSF2	128.178	0.0174336	0.0334887	0.520581	0.602659	0.819559
ACSF3	360.807	-0.0222852	0.0279896	-0.796197	0.425917	0.703129
ACSL1	2336.94	-0.0897578	0.0943364	-0.951466	0.341368	0.637923
ACSL3	345.649	0.0360753	0.0387974	0.929838	0.352455	0.647202
ACSL4	681.742	0.063637	0.0445955	1.42698	0.153585	0.429115
ACSL5	407.866	0.145792	0.0329693	4.42203	9.77756e-06	0.00063091
ACSL6	55.599	-0.0896767	0.0564442	-1.58877	0.112113	0.366685
ACSL6-AS1	0.110041	-0.010765	0.690518	-0.0155897	0.987562
ACSM1	7.41395	-0.198447	0.0896183	-2.21435	0.0268044	0.161406
ACSM2A	0.00652179	-0.044925	5.74896	-0.00781446	0.993765
ACSM2B	0.00636164	-0.11417	6.22657	-0.018336	0.985371
ACSM3	38.6975	-0.137499	0.0597434	-2.3015	0.0213634	0.141985
ACSM4	0.311033	-0.0721956	0.307226	-0.234992	0.814215
ACSM5	0.306776	-0.088454	0.316351	-0.279607	0.779779
ACSM6	0.304342	-0.28621	0.30573	-0.936152	0.349195
ACSS1	628.127	0.00367335	0.0316785	0.115957	0.907686	0.96728
ACSS2	218.457	-0.142247	0.0376685	-3.7763	0.000159176	0.00529436
ACSS3	3.11231	-0.0668389	0.151005	-0.442628	0.658035	0.852202
ACTA1	3.12127	-0.158129	0.125205	-1.26296	0.206602	0.500865
ACTA2	19.6675	-0.0818547	0.0610117	-1.34162	0.179718	0.466782
ACTA2-AS1	14.9618	-0.088138	0.0649417	-1.35719	0.174722	0.459951
ACTB	22455.1	-0.00864115	0.0400756	-0.215621	0.829283	0.934869
ACTBL2	0.00234461	-0.127307	6.27758	-0.0202796	0.98382
ACTBP1	0.0351783	0.0440161	1.67649	0.0262549	0.979054
ACTBP12	0.00560692	-0.0377917	6.27759	-0.0060201	0.995197
ACTBP14	0.188965	-0.0911484	0.468463	-0.194569	0.84573
ACTC1	0.100489	0.0157371	0.748404	0.0210275	0.983224
ACTE1P	0.0482363	0.0193299	1.34166	0.0144075	0.988505
ACTG1	7405.37	-0.0352148	0.0290075	-1.21399	0.224752	0.521611
ACTG1P12	0.045246	-0.0276619	1.5076	-0.0183483	0.985361
ACTG1P14	7.83573	-0.0985554	0.0752834	-1.30913	0.190492	0.481201
ACTG1P15	0.171746	-0.0867906	0.514948	-0.168542	0.866157
ACTG1P16	0.0320259	-0.0534635	1.764	-0.0303081	0.975821
ACTG1P17	5.95347	-0.108618	0.0863074	-1.2585	0.20821	0.502358
ACTG1P19	0.0235177	0.0105386	2.45167	0.00429856	0.99657
ACTG1P21	0.00534835	-0.0801206	6.27759	-0.012763	0.989817
ACTG1P23	0.595469	0.0268407	0.237385	0.113068	0.909977
ACTG1P24	1.10537	0.0453514	0.183701	0.246876	0.805004	0.921954
ACTG1P25	2.50501	0.15125	0.126224	1.19827	0.230813	0.528511
ACTG2	0.298195	-0.261292	0.344117	-0.759313	0.447665
ACTL11P	0.11726	0.0211984	0.636452	0.0333071	0.97343
ACTL6A	116.118	-0.0158431	0.0263842	-0.600478	0.548188	0.78851
ACTL6B	0.356042	0.142317	0.282264	0.504197	0.614123
ACTL7A	0.357818	-0.0481851	0.279847	-0.172184	0.863293
ACTL7B	0.634459	-0.350918	0.2164	-1.62162	0.104885
ACTL8	0.00104189	-0.0236211	6.27759	-0.00376277	0.996998
ACTL9	0.252676	0.263134	0.380131	0.692219	0.4888
ACTN1	1015.46	-0.158768	0.0512034	-3.10073	0.00193044	0.0322668
ACTN1-DT	2.72621	-0.263095	0.136437	-1.92833	0.0538146	0.24437
ACTN2	0.377456	-0.0780072	0.272009	-0.286782	0.774279
ACTN3	4.81799	0.508213	0.130016	3.90886	9.27341e-05	0.00353813
ACTN4	1427.26	0.113565	0.0343101	3.30995	0.00093314	0.0191523
ACTN4P1	0.500057	-0.0680458	0.2575	-0.264256	0.791583
ACTP1	0.00142528	-0.0204521	6.27759	-0.00325796	0.997401
ACTR10	262.648	0.0544933	0.0207613	2.62475	0.00867121	0.0843722
ACTR1A	477.45	0.0426452	0.0237362	1.79663	0.0723945	0.290723
ACTR1AP1	0.0867292	0.04743	0.901955	0.0525857	0.958062
ACTR1B	592.434	-0.0173446	0.024046	-0.72131	0.470719	0.7363
ACTR2	3132.13	0.104067	0.0407208	2.55563	0.0105996	0.095412
ACTR3	2539.58	0.0240421	0.0280629	0.856723	0.391598	0.67766
ACTR3B	32.6213	-0.0476451	0.0429359	-1.10968	0.267137	0.567018
ACTR3BP2	0
ACTR3C	11.7325	0.0479814	0.0636487	0.753847	0.450941	0.723029
ACTR3P2	0.0324164	-0.0687338	1.88851	-0.0363958	0.970967
ACTR5	213.304	0.110316	0.0320578	3.44116	0.000579224	0.0139059
ACTR6	101.359	0.0920275	0.0450468	2.04293	0.0410594	0.209543
ACTR6P1	0.000483901	-0.0256365	6.27759	-0.00408382	0.996742
ACTR8	145.968	0.119385	0.032153	3.71302	0.000204798	0.00647121
ACTRT1	0
ACTRT2	0
ACTRT3	0.401908	0.269587	0.278881	0.966674	0.333707
ACVR1	112.385	-0.123348	0.0467457	-2.63869	0.00832267	0.0823672
ACVR1B	277.721	-0.00518024	0.0536853	-0.0964927	0.923129	0.973359
ACVR1C	91.1496	-0.17364	0.0702806	-2.47066	0.0134864	0.109037
ACVR2A	100.581	-0.123826	0.0458793	-2.69896	0.00695559	0.0731649
ACVR2B	101.163	-0.0170056	0.0576489	-0.294986	0.768005	0.90594
ACVR2B-AS1	3.43033	-0.152206	0.112906	-1.34809	0.177631	0.46401
ACVRL1	7.01486	0.110724	0.10236	1.08172	0.279377	0.580471
ACY1	1.51161	-0.169341	0.148593	-1.13963	0.254442	0.553721
ACY3	5.11124	-0.0895639	0.106243	-0.843013	0.399221	0.682629
ACYP1	45.4906	0.0430434	0.0628409	0.684959	0.49337	0.752266
ACYP2	72.0021	-0.0676261	0.0318805	-2.12123	0.0339021	0.185941
ADA	284.501	0.0814053	0.0402456	2.02271	0.043103	0.215281
ADA2	1770.64	-0.0312537	0.0519845	-0.601211	0.547699	0.788213
ADAD1	0.0554715	0.129032	1.25242	0.103026	0.917942
ADAD1P2	0
ADAD2	0.400802	-0.23479	0.399364	-0.58791	0.556593
ADAL	27.9687	-0.0604174	0.060075	-1.0057	0.31456	0.613182
ADAM10	1202.55	-0.0170358	0.0252462	-0.674788	0.499811	0.756031
ADAM11	7.14034	-0.19755	0.0772507	-2.55726	0.0105501	0.0951528
ADAM12	16.1799	-0.202108	0.098937	-2.0428	0.0410726	0.209543
ADAM15	659.423	-0.0664514	0.0411586	-1.61452	0.106415	0.356785
ADAM17	458.64	0.0252454	0.0292763	0.862318	0.388513	0.675754
ADAM18	0.00286579	-0.018188	6.27759	-0.00289729	0.997688
ADAM19	1068.69	-0.144386	0.0490337	-2.94462	0.00323348	0.0445421
ADAM1B	2.72947	-0.0249595	0.125235	-0.1993	0.842028	0.940352
ADAM2	0
ADAM20	0.867233	-0.158669	0.194534	-0.815636	0.414708
ADAM20P1	3.4019	0.0177191	0.118784	0.149171	0.881419	0.957024
ADAM20P3	0
ADAM21	0.838235	-0.33528	0.203726	-1.64574	0.0998172
ADAM21P1	0.0582816	-0.341385	1.18599	-0.287847	0.773464
ADAM22	62.576	0.223899	0.0479205	4.67231	2.97828e-06	0.000240222
ADAM23	23.1351	-0.0099885	0.117604	-0.0849333	0.932314	0.97643
ADAM24P	0.00130364	-0.0242677	6.27759	-0.00386577	0.996916
ADAM28	683.364	-0.0922203	0.06639	-1.38907	0.164812	0.446638
ADAM29	0.321364	0.0845086	0.429623	0.196704	0.844059
ADAM30	0.0624943	-0.102386	1.04286	-0.0981779	0.921791
ADAM32	0.813031	-0.125084	0.212344	-0.589064	0.555818
ADAM33	1.24536	-0.146088	0.183487	-0.796175	0.42593	0.703129
ADAM3A	0.00290277	-0.0168194	6.27759	-0.00267928	0.997862
ADAM3B	0.00305403	-0.0586736	6.27759	-0.00934653	0.992543
ADAM5	0.00413534	-0.0171184	6.27759	-0.0027269	0.997824
ADAM6	0.00619703	-0.0812721	6.27758	-0.0129464	0.989671
ADAM7	0.0463912	-0.0837451	1.41206	-0.0593068	0.952708
ADAM7-AS2	0.00789268	-0.0363336	5.25724	-0.00691116	0.994486
ADAM8	2281.6	0.0411068	0.0483073	0.850944	0.3948	0.679601
ADAM9	441.777	0.0154884	0.0485391	0.319092	0.749657	0.897158
ADAMDEC1	4.9588	0.439087	0.128568	3.41522	0.000637311	0.0146319
ADAMTS1	8.63816	-0.489673	0.132484	-3.69609	0.000218944	0.006798
ADAMTS10	408.443	-0.0447531	0.0617437	-0.724821	0.468562	0.735101
ADAMTS12	0.246213	0.0156015	0.39889	0.0391122	0.968801
ADAMTS13	27.3535	-0.119447	0.0461346	-2.58911	0.00962247	0.0897804
ADAMTS14	6.87755	0.0169262	0.109779	0.154184	0.877465	0.955336
ADAMTS15	0.862503	0.420178	0.227791	1.84458	0.0650985
ADAMTS16	1.96629	-0.00692243	0.136486	-0.0507189	0.959549	0.986643
ADAMTS16-DT	0
ADAMTS17	26.9182	-0.188196	0.0646794	-2.90968	0.00361801	0.047563
ADAMTS18	0.0465889	-0.151987	1.52784	-0.0994781	0.920759
ADAMTS19	0.0241116	0.0367106	2.64906	0.013858	0.988943
ADAMTS19-AS1	0.00424375	-0.0124715	6.27759	-0.00198667	0.998415
ADAMTS2	8.18713	0.341434	0.234465	1.45623	0.145329	0.417499
ADAMTS20	0.0344528	-0.0220582	1.73168	-0.012738	0.989837
ADAMTS3	0.675076	-0.0943348	0.232208	-0.40625	0.684559
ADAMTS4	13.8001	0.00684422	0.0656048	0.104325	0.916911	0.970643
ADAMTS5	8.75311	-0.122131	0.128361	-0.951465	0.341368	0.637923
ADAMTS6	26.0072	-0.103529	0.0706155	-1.4661	0.142622	0.413879
ADAMTS7	0.908762	0.263818	0.292294	0.902577	0.36675	0.65871
ADAMTS7P1	11.7787	-0.064812	0.0864743	-0.749494	0.453559	0.724859
ADAMTS7P3	10.6325	-0.0563771	0.0857506	-0.657455	0.510889	0.76365
ADAMTS7P4	5.18447	0.0948421	0.0986539	0.961361	0.33637	0.633613
ADAMTS8	1.42648	0.191718	0.166826	1.14921	0.25047	0.549728
ADAMTS9	0.0643859	-0.0948574	1.3122	-0.0722888	0.942372
ADAMTS9-AS1	0.00574353	-0.00532935	6.27759	-0.000848948	0.999323
ADAMTS9-AS2	0.00139657	-0.0219675	6.27759	-0.00349936	0.997208
ADAMTSL1	0.223078	-0.0416963	0.482873	-0.0863504	0.931188
ADAMTSL2	2.5872	-0.366702	0.156848	-2.33795	0.0193897	0.134367
ADAMTSL3	0.31971	0.201856	0.316546	0.637683	0.52368
ADAMTSL4	311.688	-0.107382	0.0594102	-1.80747	0.0706894	0.287288
ADAMTSL4-AS1	25777.2	-0.0683147	0.0523049	-1.30609	0.191523	0.482614
ADAMTSL5	24.1015	0.0817531	0.0666195	1.22717	0.21976	0.516868
ADAP1	160.827	-0.0410661	0.0477436	-0.860139	0.389713	0.676817
ADAP2	160.831	0.0249735	0.0525961	0.474817	0.634918	0.838118
ADAR	5069.56	0.0703086	0.0302734	2.32246	0.0202084	0.137235
ADARB1	377.283	-0.0931553	0.0359486	-2.59135	0.00956012	0.0894256
ADARB2	18.1895	-0.365139	0.247701	-1.47411	0.140451	0.410897
ADARB2-AS1	0.0260409	-0.0621103	3.03092	-0.0204923	0.983651
ADAT1	270.596	0.0647549	0.030556	2.11922	0.0340715	0.186703
ADAT2	293.736	-0.00312468	0.0266495	-0.117251	0.906661	0.966748
ADAT3	10.326	-0.000885707	0.0765891	-0.0115644	0.990773	0.997261
ADCK1	57.0376	-0.0889669	0.0596331	-1.49191	0.135724	0.40364
ADCK2	82.6756	-0.00344323	0.0318444	-0.108127	0.913895	0.969407
ADCK5	75.3884	0.000797748	0.0445262	0.0179164	0.985706	0.995315
ADCY1	2.54831	0.388527	0.190651	2.0379	0.0415599	0.21078
ADCY10	2.47372	0.0130788	0.12635	0.103513	0.917556	0.970959
ADCY10P1	184.286	-0.128204	0.0435982	-2.94059	0.00327588	0.0448241
ADCY2	0.19873	-0.0883731	0.448009	-0.197257	0.843626
ADCY3	153.599	-0.0207181	0.0317743	-0.652039	0.514376	0.766376
ADCY4	91.6948	-0.00878976	0.0477284	-0.184162	0.853886	0.945443
ADCY5	2.87492	-0.00130276	0.124003	-0.0105059	0.991618	0.997533
ADCY6	5.25742	-0.125733	0.104586	-1.2022	0.229286	0.526887
ADCY6-DT	0.0194687	-0.0355762	2.67117	-0.0133186	0.989374
ADCY7	1294.55	0.0115734	0.0327673	0.353199	0.723939	0.885366
ADCY8	0.00101851	-0.0248217	6.27759	-0.00395402	0.996845
ADCY9	257.1	0.151543	0.0527519	2.87275	0.00406915	0.0513248
ADCYAP1	0.127893	-0.0775307	0.717017	-0.108129	0.913893
ADCYAP1R1	0.0540661	-0.0466115	1.3925	-0.0334733	0.973297
ADD1	2277.61	-0.00453795	0.0227466	-0.1995	0.841872	0.940242
ADD2	70.8214	-0.169802	0.0718329	-2.36384	0.0180866	0.129089
ADD3	3121.13	-0.00502439	0.0255424	-0.196708	0.844056	0.941592
ADD3-AS1	10.4211	0.0190961	0.0782961	0.243896	0.807311	0.923115
ADGB	0.630474	0.249475	0.316213	0.788946	0.430143
ADGB-DT	0.0162969	-0.0491358	3.13919	-0.0156524	0.987512
ADGRA1	0.0149241	0.0421322	3.04899	0.0138184	0.988975
ADGRA2	52.9492	-0.112785	0.071973	-1.56704	0.117105	0.375185
ADGRA3	16.7069	-0.626935	0.0848635	-7.38757	1.49531e-13	9.16627e-11
ADGRB1	41.4224	0.0751717	0.0480013	1.56603	0.11734	0.375505
ADGRB2	21.6469	-0.0729571	0.0718556	-1.01533	0.309949	0.609298
ADGRB3	1.80037	0.0295591	0.197594	0.149595	0.881084	0.956998
ADGRD1	33.7144	-0.109043	0.0782322	-1.39384	0.163367	0.444227
ADGRD2	0.0637791	-0.0816726	1.09094	-0.0748647	0.940322
ADGRE1	245.719	-0.0819551	0.0535595	-1.53017	0.125975	0.388667
ADGRE2	566.677	-0.0247759	0.0601292	-0.412044	0.680307	0.864248
ADGRE3	98.7649	-0.139611	0.119791	-1.16546	0.243835	0.542864
ADGRE4P	149.349	-0.0476118	0.091606	-0.519746	0.603241	0.819744
ADGRE5	3805.97	0.0304583	0.0441215	0.690328	0.489988	0.749478
ADGRF1	0.0162227	-0.0864901	2.94019	-0.0294165	0.976532
ADGRF2	0.270171	0.0471453	0.318731	0.147915	0.88241
ADGRF3	14.8938	-0.14269	0.0624082	-2.28641	0.0222305	0.144766
ADGRF4	0.195595	-0.00774471	0.450294	-0.0171992	0.986278
ADGRF5	0.0155276	-0.00790382	3.14615	-0.00251222	0.997996
ADGRF5P1	0.267563	0.166433	0.518918	0.320731	0.748415
ADGRG1	918.677	0.468159	0.0761069	6.15133	7.68347e-10	1.7886e-07
ADGRG2	1.37257	-0.152627	0.16431	-0.928897	0.352942	0.647766
ADGRG3	385.803	-0.127831	0.127458	-1.00293	0.315895	0.614439
ADGRG4	0.028824	0.0241958	1.96548	0.0123104	0.990178
ADGRG5	183.524	0.20607	0.0620724	3.31984	0.0009007	0.0186155
ADGRG6	3.58858	-0.0825188	0.123171	-0.669954	0.502887	0.758289
ADGRG7	2.53859	0.01024	2.50072	0.00409482	0.996733	0.998696
ADGRL1	291.864	-0.0998352	0.0385357	-2.59072	0.00957745	0.0895421
ADGRL1-AS1	56.3958	-0.0761257	0.0506851	-1.50193	0.133114	0.399504
ADGRL2	0.0539168	0.0239239	1.21039	0.0197653	0.984231
ADGRL3	0.062694	-0.164944	1.26668	-0.130217	0.896395
ADGRL4	0.0141013	-0.171546	4.21608	-0.0406885	0.967544
ADGRV1	7.32554	-0.0244234	0.0802802	-0.304227	0.760955	0.902545
ADH1A	0.213333	-0.302928	0.418698	-0.7235	0.469373
ADH1B	0.0366782	0.0855499	1.67587	0.0510479	0.959287
ADH1C	0.00462916	-0.0154542	6.27759	-0.00246181	0.998036
ADH4	0.556364	0.00774743	0.249006	0.0311134	0.975179
ADH5	361.126	0.054703	0.0256918	2.1292	0.0332377	0.183666
ADH5P2	0.179559	0.0250978	0.482002	0.05207	0.958473
ADH5P3	0.130006	0.239308	0.629325	0.380261	0.703751
ADH5P5	0.0514527	-0.0855061	1.23754	-0.0690934	0.944915
ADH6	6.52523	-0.168469	0.0853774	-1.97323	0.0484692	0.229552
ADH7	0.0040461	-0.00866707	6.27759	-0.00138064	0.998898
ADHFE1	211.316	0.0928494	0.0387631	2.39531	0.0166065	0.122385
ADI1	393.537	-0.0492675	0.0292308	-1.68547	0.0918988	0.330358
ADI1P3	0.00194345	-0.017566	6.27759	-0.00279821	0.997767
ADIG	0.0215102	0.0378046	2.58947	0.0145994	0.988352
ADIPOQ	0.0141232	-0.0248229	3.16062	-0.00785381	0.993734
ADIPOQ-AS1	0.00329035	-0.0499886	6.27758	-0.00796302	0.993646
ADIPOR1	1820.13	0.00799336	0.0750413	0.10652	0.91517	0.969995
ADIPOR2	499.673	0.120493	0.038424	3.13589	0.00171336	0.0300655
ADIRF	0
ADK	185.434	-0.0275534	0.0379888	-0.725304	0.468266	0.73495
ADM	191.437	0.159903	0.109543	1.45973	0.144364	0.415729
ADM2	7.6301	0.232524	0.0958395	2.42618	0.0152586	0.116316
ADM5	16.8506	-0.0714648	0.0620665	-1.15142	0.249558	0.548969
ADNP	739.252	0.00106354	0.03043	0.0349503	0.972119	0.990102
ADNP-AS1	74.9921	-0.0317116	0.0475684	-0.666651	0.504995	0.759562
ADNP2	757.35	0.0272787	0.0495784	0.550213	0.582173	0.807342
ADO	171.557	0.0524295	0.0285306	1.83766	0.0661123	0.276131
ADORA1	0.669682	-0.150408	0.269083	-0.558964	0.576187
ADORA2A	16.441	-0.121763	0.10491	-1.16064	0.245787	0.54515
ADORA2A-AS1	34.8472	-0.0965608	0.114603	-0.842568	0.39947	0.682712
ADORA2B	11.3179	-0.000869661	0.0963913	-0.00902219	0.992801	0.997533
ADORA3	2.06455	-0.107896	0.14777	-0.730163	0.46529	0.733051
ADPGK	1547.53	-0.00814035	0.0201945	-0.403098	0.686876	0.867592
ADPGK-AS1	25.2174	0.0387368	0.0517967	0.747862	0.454543	0.725444
ADPRH	56.1026	0.0609323	0.0489434	1.24495	0.213149	0.508736
ADPRHL1	5.21485	-0.00987246	0.0975319	-0.101223	0.919374	0.971794
ADPRM	152.914	-0.103346	0.0464023	-2.22717	0.0259356	0.158051
ADPRS	159.855	-0.00369653	0.0261178	-0.141533	0.887449	0.959005
ADRA1A	0.0507755	0.155923	2.08032	0.0749516	0.940253
ADRA1B	0.013957	-0.0939333	3.27637	-0.0286699	0.977128
ADRA1D	0.092432	0.0366392	0.80039	0.0457767	0.963488
ADRA2A	2.79543	-0.169839	0.153151	-1.10897	0.267445	0.567475
ADRA2B	5.10564	0.274993	0.12706	2.16428	0.0304431	0.173543
ADRA2C	0.00561777	-0.0817726	6.27758	-0.0130261	0.989607
ADRB1	14.4891	-0.120569	0.107894	-1.11747	0.263792	0.563561
ADRB2	133.071	0.316144	0.0636829	4.96435	6.89301e-07	7.12149e-05
ADRB3	0.0117979	0.0162989	4.06817	0.00400646	0.996803
ADRM1	177.737	-0.0132059	0.0299982	-0.440225	0.659774	0.853197
ADSL	35.4438	-0.0358144	0.0434758	-0.823777	0.410066	0.691528
ADSS1	18.1092	-0.12739	0.061592	-2.06828	0.0386134	0.201406
ADSS2	517.931	0.115914	0.0387664	2.99006	0.00278923	0.0405806
ADTRP	102.321	-0.342258	0.0950272	-3.60169	0.000316157	0.00887653
AEBP1	78.9735	-0.177376	0.0632583	-2.804	0.00504736	0.0587102
AEBP2	509.307	0.0721206	0.0260883	2.76448	0.00570132	0.0638923
AEN	391.785	-0.0170032	0.0410961	-0.413743	0.679063	0.863621
AFAP1	146.512	-0.108037	0.0569526	-1.89696	0.0578334	0.254863
AFAP1-AS1	2.90664	-0.0127051	0.114402	-0.111057	0.911571	0.968283
AFAP1L1	0.944237	-0.03061	0.2053	-0.149099	0.881476	0.957024
AFAP1L2	13.1929	0.0701102	0.0725544	0.966313	0.333887	0.631837
AFDN	269.866	0.0619787	0.0540998	1.14564	0.251945	0.550812
AFF1	1218.28	-0.0324675	0.0342353	-0.948363	0.342945	0.639618
AFF2	21.0659	-0.258708	0.0807202	-3.205	0.00135064	0.0251655
AFF3	340.372	-0.225297	0.0695727	-3.2383	0.00120246	0.0230346
AFF4	2544.01	0.0241282	0.0339497	0.710704	0.477267	0.740168
AFG1L	21.3053	-0.0234434	0.0496694	-0.471989	0.636935	0.838936
AFG3L1P	296.633	-0.00106116	0.0224564	-0.047254	0.962311	0.987385
AFG3L2	400.378	0.00379577	0.0253712	0.14961	0.881073	0.956998
AFM	0.00180556	-0.0176537	6.27759	-0.00281219	0.997756
AFMID	29.2271	-0.0244815	0.061837	-0.395903	0.692176	0.869773
AFP	0.00797927	-0.0427231	5.62275	-0.00759825	0.993938
AFTPH	685.717	0.102966	0.0379297	2.71465	0.00663451	0.0708529
AFTPH-DT	3.45242	0.0165795	0.109034	0.152058	0.879141	0.956312
AGA	160.187	0.0148044	0.030216	0.489952	0.624168	0.831443
AGAP1	155.939	0.262418	0.0743773	3.5282	0.000418395	0.0109918
AGAP1-IT1	0.0473119	0.0172367	1.34303	0.0128342	0.98976
AGAP11	0.0788819	-0.178612	0.923381	-0.193433	0.84662
AGAP12P	8.90157	-0.149379	0.201176	-0.742527	0.457768	0.727486
AGAP2	277.836	0.0507565	0.0375395	1.35208	0.176348	0.462169
AGAP2-AS1	0.480038	0.15407	0.257113	0.599229	0.54902
AGAP3	326.743	0.0229037	0.0379531	0.603476	0.546192	0.78737
AGAP4	86.3615	0.0157851	0.0375818	0.42002	0.674471	0.861039
AGAP5	1.60922	-0.1631	0.155935	-1.04595	0.295585	0.595313
AGAP6	183.788	-0.0134735	0.0306153	-0.440089	0.659873	0.853197
AGAP9	90.0267	0.0125722	0.07292	0.172412	0.863114	0.949551
AGBL1	0.00989406	0.00461918	4.56676	0.00101148	0.999193
AGBL1-AS1	0
AGBL2	28.4534	-0.0835726	0.063981	-1.30621	0.191481	0.482614
AGBL3	44.1496	-0.062322	0.0506019	-1.23161	0.218094	0.51534
AGBL4	0.831769	0.082841	0.220091	0.376395	0.706624
AGBL4-AS1	0.00108522	-0.0191864	6.27759	-0.00305633	0.997561
AGBL4-IT1	0.00964383	0.00619164	6.27759	0.000986309	0.999213
AGBL5	146.469	-0.0153668	0.0229885	-0.668456	0.503842	0.758761
AGBL5-AS1	0.252205	0.0754318	0.361604	0.208603	0.834758
AGER	261.344	-0.0481542	0.0363955	-1.32308	0.185808	0.475576
AGFG1	2119.93	-0.00329248	0.046194	-0.0712751	0.943179	0.981159
AGFG2	63.9531	0.17671	0.0613127	2.88211	0.00395024	0.0502918
AGGF1	288.091	0.0522293	0.0285332	1.83048	0.0671789	0.278843
AGGF1P4	0
AGGF1P6	0
AGGF1P7	0
AGGF1P8	0
AGGF1P9	0.00759674	-0.0336139	6.09416	-0.00551576	0.995599
AGK	338.796	0.01822	0.0260296	0.699973	0.483944	0.744737
AGKP1	0.0282643	0.00847264	2.12934	0.003979	0.996825
AGKP2	0.162415	0.0724302	0.516604	0.140205	0.888498
AGL	311.989	0.0189012	0.0275681	0.685617	0.492954	0.752037
AGMAT	19.968	-0.175477	0.0666147	-2.63421	0.0084334	0.0828448
AGMO	0.125804	-0.314667	0.717755	-0.438405	0.661093
AGO1	1015.47	-0.0398121	0.0344241	-1.15652	0.24747	0.546926
AGO2	1093.21	-0.0224383	0.0458905	-0.488954	0.624875	0.831649
AGO3	592.158	0.00629805	0.0282845	0.222668	0.823794	0.931994
AGO4	1412.09	0.00154052	0.0381663	0.0403633	0.967803	0.988651
AGPAT1	106.582	-0.0785312	0.0620155	-1.26631	0.2054	0.49938
AGPAT2	173.587	-0.05438	0.0448706	-1.21193	0.225539	0.522507
AGPAT3	749.93	-0.00542569	0.0289592	-0.187356	0.851381	0.944666
AGPAT4	499.432	0.12772	0.0412151	3.09886	0.00194267	0.0323895
AGPAT5	83.054	-0.110307	0.0576586	-1.91311	0.0557341	0.249314
AGPAT5P1	0
AGPS	491.436	0.0288127	0.0221669	1.29981	0.193667	0.485111
AGR2	0.0968561	0.0476129	0.747617	0.0636862	0.94922
AGR3	0.00406169	-0.0474775	6.27759	-0.00756302	0.993966
AGRN	80.5093	-0.0482833	0.0641311	-0.752885	0.451519	0.723681
AGRP	1.0524	-0.23038	0.172606	-1.33471	0.181971	0.469874
AGT	0.0212005	0.0420132	2.46113	0.0170707	0.98638
AGTPBP1	1594.09	-0.00812831	0.0278453	-0.291909	0.770356	0.906562
AGTR1	0.00956214	0.00769248	4.58011	0.00167954	0.99866
AGTR2	0
AGTRAP	493.424	-0.0526381	0.054363	-0.968272	0.332909	0.631153
AGXT	0.0222182	0.00838872	2.39677	0.0035	0.997207
AGXT2	0.34226	-0.403008	0.311548	-1.29357	0.195815
AHCTF1	981.927	0.0163829	0.0410077	0.399508	0.689519	0.868927
AHCY	237.133	-0.121225	0.0297379	-4.07646	4.57268e-05	0.00209183
AHCYL1	317.703	0.0468377	0.0536901	0.872371	0.383006	0.671664
AHCYL2	170.312	-0.0267798	0.0396878	-0.67476	0.499828	0.756031
AHCYP2	0.832789	0.124571	0.207855	0.599318	0.548961
AHCYP3	0.00322594	-0.055069	6.27759	-0.00877232	0.993001
AHCYP4	0.000708497	-0.0226819	6.27759	-0.00361316	0.997117
AHCYP5	0.0372228	-0.0284463	1.72919	-0.0164506	0.986875
AHCYP7	0.0298706	-0.117044	2.21632	-0.05281	0.957883
AHDC1	174.798	0.0421664	0.035446	1.18959	0.234206	0.532788
AHI1	138.452	0.0210169	0.0648275	0.324197	0.745789	0.895274
AHI1-DT	1.64185	0.0269321	0.150614	0.178816	0.858082	0.946863
AHNAK	39737.8	0.0938497	0.0521481	1.79968	0.0719116	0.28976
AHNAK2	19.0673	-0.123573	0.0853559	-1.44773	0.147691	0.42044
AHR	1208.38	-0.0471093	0.0727571	-0.647487	0.517317	0.768062
AHRR	24.1696	0.526516	0.196147	2.68429	0.00726833	0.0753039
AHSA1	223.058	0.0588319	0.0294244	1.99942	0.0455625	0.221314
AHSA2P	1606.92	-0.0546855	0.0317972	-1.71982	0.085465	0.317343
AHSG	0.0147073	-0.082864	3.26697	-0.0253642	0.979764
AHSP	38.322	0.221372	0.258951	0.85488	0.392618	0.678148
AICDA	0.229748	-0.480494	0.402021	-1.1952	0.23201
AIDA	246.092	0.0122158	0.0348702	0.350323	0.726097	0.88605
AIDAP2	6.80584	-0.0672326	0.105532	-0.637081	0.524072	0.772531
AIF1	1606.88	-0.0966551	0.0555156	-1.74104	0.0816762	0.309888
AIF1L	0.812001	-0.369616	0.271482	-1.36148	0.173363
AIFM1	115.81	0.0648255	0.0362466	1.78846	0.0737025	0.293716
AIFM1P1	0.00363214	-0.0146223	6.27759	-0.00232929	0.998141
AIFM2	39.6865	0.133501	0.0426296	3.13165	0.00173829	0.0302655
AIFM3	57.8654	-0.10724	0.0658015	-1.62976	0.103153	0.350253
AIG1	67.4179	-0.0870913	0.0404893	-2.15097	0.0314787	0.177283
AIG1P1	0.823933	-0.0727323	0.205545	-0.353851	0.72345
AIM2	56.6972	0.20692	0.0851501	2.43006	0.0150964	0.115716
AIMP1	522.278	-0.0156351	0.0277051	-0.564338	0.572524	0.802693
AIMP1P1	0.0252383	-0.10839	2.33075	-0.0465043	0.962908
AIMP2	25.0081	-0.0328925	0.0438843	-0.749528	0.453539	0.724859
AIP	545.953	0.000933712	0.0216908	0.0430464	0.965665	0.9881
AIPL1	0.0241186	-0.0522359	2.18307	-0.0239277	0.98091
AIRE	6.65208	-0.0897832	0.119442	-0.751687	0.452239	0.724075
AIRN	1.06444	-0.211249	0.209362	-1.00901	0.312969	0.611961
AJAP1	7.42204	-0.414109	0.128718	-3.21719	0.00129454	0.0244421
AJM1	120.61	0.315193	0.0574814	5.48339	4.1724e-08	6.23825e-06
AJUBA	2.74247	-0.175003	0.120817	-1.44849	0.147479	0.420069
AK1	58.6175	0.101433	0.0455443	2.22714	0.0259379	0.158051
AK2	520.161	-0.0123525	0.0304383	-0.405821	0.684874	0.866518
AK2P1	1.12915	-0.197858	0.16729	-1.18272	0.236919	0.535702
AK3	273.587	0.0593383	0.0288103	2.05962	0.0394347	0.204165
AK3P3	3.8011	0.116262	0.102824	1.13069	0.258186	0.556877
AK3P4	0.00156463	-0.0536039	6.27758	-0.00853894	0.993187
AK4	8.48701	0.0729965	0.0948451	0.76964	0.441514	0.714173
AK4P5	0
AK5	81.4431	-0.374077	0.0882842	-4.23719	2.26331e-05	0.00115297
AK6	30.1603	0.0161969	0.0529349	0.305977	0.759622	0.901977
AK6P1	0.00589065	-0.041169	6.27759	-0.00655809	0.994767
AK6P2	0.0116206	-0.021919	4.50778	-0.00486248	0.99612
AK7	0.538952	-0.251674	0.234775	-1.07198	0.283727
AK8	3.00993	0.119605	0.154672	0.773279	0.439357	0.712514
AK9	93.9565	-0.0203065	0.0494804	-0.410395	0.681516	0.864935
AKAIN1	0.012726	0.0147055	3.86491	0.00380488	0.996964
AKAP1	179.751	-0.0328064	0.0278732	-1.17699	0.239201	0.537686
AKAP10	499.912	0.0101182	0.0271697	0.372409	0.709589	0.879078
AKAP11	853.058	-0.00318764	0.0267919	-0.118978	0.905293	0.9664
AKAP12	54.4036	-0.107694	0.0910157	-1.18324	0.236713	0.535702
AKAP13	4807.42	0.0509175	0.0234374	2.17249	0.0298184	0.171621
AKAP14	0.609606	0.486961	0.254118	1.91628	0.0553293
AKAP17A	0
AKAP3	3.43507	-0.124079	0.107023	-1.15937	0.246303	0.54566
AKAP4	0.0161922	-0.0194234	3.64633	-0.00532684	0.99575
AKAP5	71.1657	0.141301	0.0733781	1.92566	0.0541465	0.244597
AKAP6	15.4471	-0.222556	0.0988069	-2.25244	0.0242947	0.151759
AKAP7	101.622	-0.0686309	0.0345866	-1.98432	0.0472203	0.225531
AKAP8	957.625	0.0200494	0.0319572	0.627383	0.530408	0.776445
AKAP8L	520.586	-0.00789951	0.0169509	-0.466022	0.6412	0.841249
AKAP8P1	0
AKAP9	2399.14	0.0399049	0.0303158	1.3163	0.188072	0.47897
AKIP1	37.892	0.0223715	0.0530614	0.421615	0.673306	0.860698
AKIRIN1	1198.65	-0.0249684	0.0306294	-0.815176	0.414972	0.694524
AKIRIN1P1	0
AKIRIN2	987.974	-0.00203131	0.0380497	-0.0533857	0.957425	0.985911
AKNA	5683.78	0.120743	0.0355726	3.39427	0.000688108	0.0154321
AKNAD1	0.177853	-0.0945111	0.465622	-0.202978	0.839152
AKR1A1	305.293	-0.071068	0.0410967	-1.72929	0.083758	0.313976
AKR1B1	355.665	-0.0356602	0.0240492	-1.48281	0.138126	0.407335
AKR1B10	0.0190305	0.0446527	2.83247	0.0157645	0.987422
AKR1B10P2	0
AKR1B15	0.0300608	-0.104413	1.7962	-0.0581299	0.953645
AKR1B1P1	0.348187	-0.300004	0.292391	-1.02604	0.304874
AKR1C1	15.4914	-0.306898	0.096333	-3.1858	0.00144353	0.0263881
AKR1C2	5.09957	-0.424106	0.162217	-2.61443	0.00893765	0.0856952
AKR1C3	38.1375	-0.241838	0.0759493	-3.18421	0.00145151	0.0265076
AKR1C4	1.9143	-0.0239327	0.159381	-0.15016	0.880638	0.956998
AKR1C7P	6.28357	-0.100474	0.112225	-0.895293	0.37063	0.662178
AKR1C8	2.82812	-0.0814078	0.141839	-0.573946	0.566004	0.799503
AKR1D1	0.0437659	-0.0369661	1.36039	-0.0271733	0.978322
AKR1E2	14.1489	-0.202135	0.0914749	-2.20973	0.0271239	0.162744
AKR7A2	115.447	-0.0318154	0.0442579	-0.718862	0.472226	0.737765
AKR7A3	11.0545	-0.0627299	0.0752578	-0.833534	0.404544	0.686842
AKR7L	9.68461	-0.0235048	0.0809282	-0.29044	0.77148	0.907246
AKT1	1067.6	0.000755067	0.0209966	0.0359614	0.971313	0.989696
AKT1S1	243.3	-0.0344272	0.0248859	-1.3834	0.166542	0.449141
AKT2	1634.41	-0.0264499	0.0212691	-1.24358	0.213653	0.509198
AKT3	442.94	0.0803014	0.0363524	2.20897	0.0271768	0.162955
AKT3-IT1	1.25707	-0.0848158	0.176927	-0.479384	0.631666	0.835948
AKTIP	164.88	-0.0337591	0.036401	-0.927423	0.353707	0.648429
ALAD	279.259	-0.0425208	0.0342298	-1.24221	0.214157	0.509687
ALAS1	227.693	0.0265909	0.0411395	0.646359	0.518047	0.768502
ALAS2	781.215	-0.0429197	0.863716	-0.049692	0.960368	0.986972
ALB	0.951057	-0.0482655	0.211663	-0.22803	0.819623	0.929968
ALCAM	179.273	0.0465459	0.0386395	1.20462	0.22835	0.525906
ALDH16A1	230.429	-0.0312894	0.0359989	-0.869176	0.384751	0.672966
ALDH18A1	128.266	0.0918076	0.036573	2.51026	0.0120643	0.102421
ALDH1A1	171.216	-0.0229333	0.0815847	-0.281099	0.778635	0.910942
ALDH1A2	5.69201	-0.107976	0.145913	-0.740005	0.459297	0.72903
ALDH1A3	0.244151	0.171945	0.369804	0.464962	0.641959
ALDH1A3-AS1	1.04823	0.157463	0.197017	0.799238	0.424152	0.702021
ALDH1B1	9.33313	0.250411	0.0822114	3.04595	0.00231949	0.0362407
ALDH1L1	1.05203	-0.376448	0.181626	-2.07266	0.0382042	0.200278
ALDH1L1-AS1	0.0944415	0.108248	0.768061	0.140936	0.88792
ALDH1L1-AS2	0.000816185	-0.0230447	6.27759	-0.00367095	0.997071
ALDH1L2	5.14956	0.00132803	0.103442	0.0128384	0.989757	0.99724
ALDH2	588.37	-0.0634313	0.0497551	-1.27487	0.202356	0.495252
ALDH3A1	0.244957	-0.244045	0.350555	-0.696168	0.486324
ALDH3A2	234.745	-0.0720515	0.0307705	-2.34158	0.0192026	0.134017
ALDH3B1	398.207	-0.0581205	0.048243	-1.20474	0.228302	0.525884
ALDH3B2	0.142963	-0.1927	0.577427	-0.333722	0.738589
ALDH4A1	15.2106	-0.0357517	0.0636923	-0.561319	0.57458	0.80345
ALDH5A1	71.3152	-0.164328	0.0544414	-3.01843	0.00254087	0.0381442
ALDH6A1	32.7927	0.0309513	0.0548657	0.564129	0.572666	0.802693
ALDH7A1	6.74787	-0.246631	0.0986464	-2.50015	0.012414	0.104101
ALDH7A1P1	0.0415154	-0.12431	1.46922	-0.0846093	0.932572
ALDH7A1P2	0.00773933	-0.0373192	5.26786	-0.00708431	0.994348
ALDH8A1	11.9467	0.0425244	0.0774396	0.54913	0.582916	0.807862
ALDH9A1	267.744	0.0348321	0.0299961	1.16122	0.245551	0.54511
ALDOA	4174.86	-0.0213283	0.0298149	-0.715358	0.474388	0.738633
ALDOB	0.713411	0.269458	0.241548	1.11555	0.264616
ALDOC	47.4949	-0.0482666	0.0510361	-0.945734	0.344284	0.640526
ALG1	32.7685	0.0742109	0.0445667	1.66516	0.0958804	0.338109
ALG10	77.5529	-0.0115018	0.0392252	-0.293225	0.76935	0.906275
ALG10B	254.452	-0.060301	0.0375933	-1.60403	0.108707	0.361067
ALG11	150.042	0.00362702	0.0374586	0.0968275	0.922863	0.973246
ALG12	111.64	0.0200208	0.0315685	0.634201	0.52595	0.773901
ALG13	437.189	-0.044122	0.0265792	-1.66002	0.0969108	0.339918
ALG14	10.7742	-0.135035	0.0713867	-1.89159	0.0585453	0.256462
ALG14-AS1	0.175749	-0.379713	0.463571	-0.819104	0.412727
ALG1L10P	1.62495	-0.0779958	0.150058	-0.519771	0.603223	0.819744
ALG1L11P	0.655246	-0.256244	0.225463	-1.13652	0.255738
ALG1L13P	4.93541	-0.197078	0.109762	-1.7955	0.0725737	0.290959
ALG1L1P	1.34963	0.193959	0.176046	1.10175	0.270568	0.570025
ALG1L2	3.56452	-0.213953	0.121665	-1.75854	0.078655	0.303879
ALG1L3P	0.0492161	-0.123195	1.37483	-0.0896075	0.928599
ALG1L5P	0.0480008	-0.104269	1.30985	-0.0796041	0.936552
ALG1L8P	1.2319	0.230011	0.174719	1.31646	0.18802	0.478903
ALG1L9P	4.12279	0.1195	0.102181	1.16949	0.242207	0.541411
ALG2	152.844	0.0568238	0.0359484	1.5807	0.113946	0.369832
ALG3	120.547	-0.0276355	0.0296613	-0.931701	0.351491	0.646843
ALG3P1	0.187756	-0.091742	0.43182	-0.212454	0.831753
ALG5	138.566	0.057267	0.0370022	1.54767	0.121703	0.38162
ALG6	151.255	0.047396	0.026676	1.77673	0.0756131	0.297311
ALG8	77.546	-0.0323812	0.0369748	-0.875762	0.381159	0.670318
ALG9	83.5436	0.0314255	0.0344076	0.913329	0.361069	0.653912
ALK	2.12038	-0.0168425	0.139761	-0.120509	0.90408	0.966004
ALKAL1	0.0108667	-0.0682115	4.79542	-0.0142243	0.988651
ALKAL2	2.56953	0.100602	0.125016	0.804716	0.420984	0.698983
ALKBH1	58.9182	-0.0195643	0.0367506	-0.532352	0.594482	0.815391
ALKBH2	40.4439	-0.123778	0.0414161	-2.98865	0.00280209	0.0407033
ALKBH3	91.3081	0.0037877	0.0309059	0.122556	0.902459	0.965065
ALKBH3-AS1	2.61038	-0.0190789	0.115752	-0.164825	0.869081	0.951504
ALKBH4	65.8636	0.0543815	0.0429422	1.26639	0.205373	0.49938
ALKBH5	624.649	-0.000660922	0.0242154	-0.0272935	0.978226	0.99323
ALKBH6	45.3482	0.0453247	0.0349589	1.29651	0.194798	0.486396
ALKBH7	185.821	-0.135167	0.0347556	-3.88908	0.000100625	0.00372333
ALKBH8	149.04	0.0521374	0.0294129	1.7726	0.0762946	0.298777
ALLC	0.0356529	0.0180998	1.70337	0.0106259	0.991522
ALMS1	571.885	0.05418	0.0309772	1.74903	0.0802863	0.307148
ALMS1-IT1	48.0357	0.0706692	0.064549	1.09482	0.273597	0.573777
ALMS1P1	3.38845	-0.0879016	0.118243	-0.743399	0.45724	0.727429
ALOX12	57.6834	-0.0670599	0.0472972	-1.41784	0.156237	0.433822
ALOX12-AS1	42.5263	-0.0361981	0.0404743	-0.894348	0.371136	0.662352
ALOX12B	1.38424	0.277175	0.166492	1.6648	0.0959526	0.338198
ALOX12P2	10.9343	-0.175731	0.0817226	-2.15033	0.0315288	0.177422
ALOX15	3.0927	-0.0574834	0.233569	-0.246109	0.805598	0.92213
ALOX15B	6.78509	-0.169342	0.138049	-1.22668	0.219943	0.517099
ALOX15P2	0.108489	-0.158996	0.998883	-0.159174	0.873532
ALOX5	1714.52	-0.0553081	0.0517261	-1.06925	0.284957	0.585908
ALOX5AP	477.37	-0.0103322	0.0791107	-0.130605	0.896088	0.962787
ALOXE3	3.67359	-0.30257	0.124071	-2.43868	0.0147409	0.114334
ALPG	0.0312847	-0.0413397	1.96144	-0.0210762	0.983185
ALPI	0.00488621	-0.0486979	6.27759	-0.00775743	0.993811
ALPK1	320.668	-0.0970449	0.0648163	-1.49723	0.134333	0.401232
ALPK2	14.6462	0.978568	0.145222	6.73845	1.60087e-11	6.00818e-09
ALPK3	8.51215	0.0366946	0.0799844	0.458772	0.646398	0.844253
ALPL	271.979	0.102576	0.190403	0.538734	0.59007	0.812413
ALPP	0.225123	-0.100655	0.406699	-0.247493	0.804527
ALS2	189.189	0.0283819	0.033708	0.841993	0.399792	0.682843
ALS2CL	210.591	-0.253175	0.0591964	-4.27688	1.89534e-05	0.00102818
ALX1	0.00212344	-0.0187431	6.27759	-0.00298571	0.997618
ALX3	0.0166941	-0.00451939	2.8482	-0.00158675	0.998734
ALX4	0.644439	-0.251798	0.224173	-1.12323	0.261339
ALYREF	371.698	-0.0145502	0.0277799	-0.523769	0.600439	0.81775
AMACR	1.97329	-0.17502	0.130136	-1.3449	0.178658	0.465722
AMBN	0.141652	-0.0880453	0.577057	-0.152576	0.878732
AMBP	0.193878	0.200663	0.433709	0.462667	0.643603
AMBRA1	272.984	0.0485613	0.0296561	1.63748	0.101531	0.347375
AMD1	1682.03	-0.0562886	0.0359255	-1.56682	0.117158	0.37525
AMD1P1	0.801873	-0.146348	0.209376	-0.698975	0.484568
AMDHD1	12.4564	0.0486391	0.0738283	0.658814	0.510015	0.763268
AMDHD2	100.094	-0.032013	0.0376132	-0.851112	0.394707	0.679601
AMELX	0.0468398	-0.218712	1.32793	-0.164701	0.869179
AMELY	0
AMER1	99.9289	-0.000217327	0.0299823	-0.00724851	0.994217	0.997968
AMER2	0.0523	0.0686271	1.29566	0.0529669	0.957758
AMER3	0.00661172	-0.0808991	6.27758	-0.012887	0.989718
AMFR	717.715	-0.0160642	0.0313033	-0.513178	0.607827	0.82288
AMH	3.14919	-0.0365761	0.130295	-0.280719	0.778926	0.91107
AMHR2	0.353306	-0.400735	0.28516	-1.4053	0.159932
AMIGO1	163.004	-0.16319	0.0607554	-2.68602	0.00723087	0.0749837
AMIGO2	165.569	0.189943	0.0370246	5.13018	2.89468e-07	3.41238e-05
AMIGO3	0.0223559	-0.0611763	2.3972	-0.0255199	0.97964
AMMECR1	284.325	0.0421648	0.0313947	1.34306	0.179254	0.466513
AMMECR1L	236.97	0.0482625	0.0210001	2.2982	0.0215505	0.142559
AMMECR1LP1	0
AMN	16.0443	-0.280647	0.0721228	-3.89124	9.97348e-05	0.0037053
AMN1	32.4885	-0.0573569	0.051953	-1.10402	0.269586	0.568902
AMOT	28.4192	0.17234	0.0575608	2.99405	0.00275298	0.0403039
AMOTL1	26.866	-0.38967	0.0634684	-6.13959	8.27348e-10	1.90187e-07
AMOTL2	0.0490722	-0.0465164	1.44797	-0.0321253	0.974372
AMPD1	0.277969	-0.176738	0.357969	-0.493724	0.621501
AMPD2	1196.88	-0.153091	0.0618398	-2.47561	0.0133011	0.108282
AMPD3	276.873	0.0155879	0.0440045	0.354233	0.723164	0.884888
AMPH	9.46211	0.265773	0.0981847	2.70686	0.0067922	0.0718441
AMT	3.33412	0.0175512	0.110143	0.159349	0.873394	0.953476
AMTN	0.00295914	-0.0529433	6.27759	-0.00843371	0.993271
AMY1A	0.257022	0.090252	0.367477	0.245599	0.805993
AMY1B	0.097453	0.00351857	0.726021	0.00484638	0.996133
AMY1C	0.000786476	-0.0252854	6.27759	-0.00402789	0.996786
AMY2A	0.235496	0.230644	0.509577	0.452619	0.650823
AMY2B	293.076	-0.0585153	0.0286984	-2.03897	0.041453	0.210353
AMYP1	0.00508784	-0.0503099	6.27759	-0.00801422	0.993606
AMZ1	7.87003	-0.124162	0.0867066	-1.43198	0.152151	0.427118
AMZ2	477.932	0.047146	0.0227812	2.06952	0.0384977	0.201245
AMZ2P1	110.984	-0.012402	0.0406338	-0.305214	0.760203	0.902177
AMZ2P2	2.66382	0.202309	0.154993	1.30529	0.191796	0.482868
ANAPC1	285.184	0.024637	0.0243746	1.01076	0.312131	0.611362
ANAPC10	62.6469	0.142784	0.0522257	2.73399	0.00625724	0.0682912
ANAPC11	131.719	-0.0451873	0.0411892	-1.09707	0.272612	0.572338
ANAPC13	119.325	0.0603006	0.045433	1.32724	0.184428	0.473891
ANAPC15	70.7214	-0.0947275	0.0328555	-2.88315	0.0039372	0.0501768
ANAPC15P2	0.00136325	-0.0224333	6.27759	-0.00357355	0.997149
ANAPC16	653.957	-0.088954	0.0434592	-2.04684	0.0406737	0.208237
ANAPC1P1	21.7704	0.0534846	0.0763722	0.700316	0.48373	0.744737
ANAPC1P3	0.129318	0.0676581	0.625025	0.108249	0.913798
ANAPC1P4	28.0269	0.238183	0.0779685	3.05487	0.00225161	0.035421
ANAPC1P5	0.373367	-0.0144516	0.300704	-0.0480593	0.961669
ANAPC2	848.117	0.0147476	0.026351	0.559661	0.575711	0.804019
ANAPC4	559.798	0.0543724	0.0253986	2.14076	0.0322931	0.180508
ANAPC5	1507.56	-0.0333987	0.0228401	-1.46228	0.143664	0.415037
ANAPC7	187.431	0.00140244	0.0242794	0.0577625	0.953938	0.984727
ANG	3.05073	-0.20168	0.126945	-1.58872	0.112124	0.366685
ANGEL1	194.913	-0.00894074	0.0297972	-0.300054	0.764136	0.904335
ANGEL2	759.607	0.0521508	0.0343204	1.51953	0.12863	0.392809
ANGPT1	9.77455	-0.0264259	0.103305	-0.255805	0.798102	0.919055
ANGPT2	5.57546	0.0562204	0.0903558	0.622211	0.533803	0.778727
ANGPT4	4.66668	-0.204316	0.0975486	-2.09451	0.0362147	0.193658
ANGPTL1	11.6056	-0.195176	0.0937576	-2.08171	0.0373691	0.197529
ANGPTL2	0.850217	-0.17368	0.203201	-0.854721	0.392706
ANGPTL3	1.01834	-0.00137923	0.1905	-0.00724004	0.994223	0.997968
ANGPTL4	1.96144	0.234339	0.209179	1.12028	0.262595	0.561917
ANGPTL5	0.470367	-0.5644	0.247191	-2.28325	0.0224154
ANGPTL6	12.7009	-0.00908931	0.0665694	-0.136539	0.891395	0.961114
ANGPTL7	0.941759	0.115508	0.195943	0.589497	0.555528	0.793303
ANGPTL8	0.135582	-0.0804079	0.593482	-0.135485	0.892229
ANHX	0.00710337	-0.00552523	6.27759	-0.000880152	0.999298
ANK1	93.6752	0.0650568	0.0941897	0.690699	0.489754	0.749478
ANK2	3.05492	-0.0850635	0.167028	-0.509277	0.610558	0.824449
ANK2-AS1	0.00808967	-0.001028	6.27759	-0.000163757	0.999869
ANK3	177.909	0.093685	0.0604586	1.54957	0.121244	0.380945
ANKAR	60.0356	-0.0322536	0.0371448	-0.868322	0.385218	0.67337
ANKDD1A	114.695	0.00111069	0.0569314	0.0195093	0.984435	0.995315
ANKDD1B	5.31675	-0.0504446	0.0874927	-0.576557	0.564239	0.798323
ANKEF1	22.5186	0.10378	0.0640956	1.61914	0.105417	0.355123
ANKFN1	0.0674041	-0.000881164	0.995154	-0.000885455	0.999294
ANKFY1	854.568	-0.00846958	0.0222221	-0.381134	0.703104	0.875813
ANKH	468.13	0.0261857	0.0453495	0.577421	0.563655	0.798294
ANKHD1	157.437	0.0525196	0.0324963	1.61617	0.106058	0.356107
ANKHD1-EIF4EBP3	116.788	-0.0246293	0.0374765	-0.657192	0.511057	0.76365
ANKIB1	527.759	0.0460265	0.0221213	2.08064	0.0374669	0.19788
ANKK1	12.5458	-0.132143	0.0818938	-1.61359	0.106617	0.357198
ANKLE1	27.2701	-0.06506	0.0434214	-1.49834	0.134045	0.401052
ANKLE2	1477.14	0.00462655	0.0195046	0.237203	0.812499	0.926056
ANKMY1	213.293	-0.00442174	0.034875	-0.126788	0.899108	0.964347
ANKMY2	137.335	0.145406	0.028988	5.01607	5.27402e-07	5.739e-05
ANKRA2	302.623	0.0301729	0.0245521	1.22893	0.219097	0.516099
ANKRD1	0.103167	-0.0676482	0.75154	-0.0900128	0.928277
ANKRD10	1217.53	-0.0233282	0.0183767	-1.26944	0.204283	0.498046
ANKRD11	2474.27	0.0173418	0.0256897	0.67505	0.499644	0.756031
ANKRD11P1	0.19496	0.0645005	0.458573	0.140655	0.888143
ANKRD12	2280.38	0.0634123	0.0335744	1.88871	0.0589305	0.257291
ANKRD13A	1367.17	0.00533704	0.0289096	0.184611	0.853534	0.945443
ANKRD13B	18.1881	0.180341	0.064449	2.7982	0.00513877	0.0593979
ANKRD13C	389.921	0.0479531	0.0321452	1.49176	0.135761	0.403661
ANKRD13D	1469.22	-0.0363779	0.0259472	-1.402	0.160916	0.44051
ANKRD16	18.5372	-0.0251199	0.064963	-0.386681	0.698993	0.874178
ANKRD17	923.528	0.0097142	0.0224184	0.433313	0.664787	0.855783
ANKRD18A	24.2589	-0.170368	0.0891329	-1.9114	0.0559535	0.249996
ANKRD18B	0.847774	0.0864908	0.278905	0.310108	0.756479
ANKRD18DP	3.08863	-0.127076	0.145841	-0.87133	0.383574	0.672059
ANKRD18EP	83.1238	0.00404124	0.0433802	0.0931585	0.925778	0.974165
ANKRD19P	10.9083	-0.169259	0.0690458	-2.4514	0.01423	0.112137
ANKRD2	0.286	-0.131708	0.360842	-0.365001	0.715111
ANKRD20A1	0.486258	0.217958	0.301655	0.722541	0.469962
ANKRD20A11P	35.5156	-0.14557	0.17408	-0.836226	0.403028	0.685632
ANKRD20A17P	0.114709	-0.153187	0.714068	-0.214528	0.830136
ANKRD20A18P	0.952046	0.794236	0.429082	1.85101	0.0641678	0.27115
ANKRD20A2P	0.187247	-0.300007	0.49011	-0.61212	0.540458
ANKRD20A3P	0.119306	0.0462653	0.75923	0.0609371	0.951409
ANKRD20A5P	3.13009	-0.117684	0.206915	-0.568756	0.569522	0.800938
ANKRD20A8P	0.0430712	-0.167457	1.43003	-0.1171	0.906781
ANKRD22	14.8884	0.444301	0.173031	2.56775	0.0102361	0.0934261
ANKRD23	15.255	0.0286903	0.0560893	0.511512	0.608993	0.823263
ANKRD24	16.2119	-0.0528457	0.0830597	-0.636237	0.524622	0.77285
ANKRD26	140.299	-0.0873312	0.035733	-2.444	0.0145256	0.113381
ANKRD26P3	0.315549	0.0746895	0.432879	0.172541	0.863012
ANKRD26P4	4.77732	-0.0190603	0.0988737	-0.192774	0.847136	0.9428
ANKRD27	276.072	0.0219144	0.0192269	1.13977	0.25438	0.553681
ANKRD28	591.57	-0.0285246	0.0260887	-1.09337	0.274232	0.574323
ANKRD29	4.6339	-0.0880313	0.0976576	-0.901428	0.367361	0.65942
ANKRD30A	0.00252418	-0.016747	6.27759	-0.00266774	0.997871
ANKRD30B	0.19717	0.181459	0.49658	0.365417	0.7148
ANKRD30BL	0.217119	-0.422839	0.490775	-0.861573	0.388922
ANKRD30BP1	0.00493799	-0.0111816	6.27759	-0.00178119	0.998579
ANKRD31	10.9102	-0.231489	0.081133	-2.8532	0.00432814	0.0534192
ANKRD33	0.087368	0.109958	0.963257	0.114153	0.909117
ANKRD33B	67.8254	0.081843	0.0704201	1.16221	0.24515	0.544744
ANKRD34A	14.8963	0.0534832	0.0581406	0.919894	0.357628	0.651167
ANKRD34B	4.82801	0.0668109	0.186745	0.357765	0.720519	0.883592
ANKRD34C	0.0016304	-0.0212196	6.27759	-0.00338022	0.997303
ANKRD34C-AS1	0
ANKRD35	3.78978	0.0145067	0.117733	0.123217	0.901935	0.964954
ANKRD36	539.309	0.0521754	0.0414128	1.25989	0.207711	0.501879
ANKRD36B	221.124	0.100198	0.0476994	2.10061	0.0356755	0.192037
ANKRD36BP1	0
ANKRD36BP2	68.6477	-0.0603605	0.117956	-0.511719	0.608847	0.823263
ANKRD36C	406.38	0.0601887	0.0395632	1.52133	0.128176	0.391854
ANKRD37	39.7516	-0.00367551	0.0484854	-0.0758065	0.939573	0.979742
ANKRD39	34.8129	0.0712678	0.038438	1.8541	0.0637255	0.269964
ANKRD40	263.019	-0.0156304	0.0243739	-0.641275	0.521344	0.770752
ANKRD40CL	0.0944768	0.0849325	0.795129	0.106816	0.914935
ANKRD42	109.469	-0.036887	0.0340847	-1.08222	0.279157	0.580275
ANKRD42-DT	9.31679	-0.0153927	0.0678034	-0.22702	0.820408	0.930079
ANKRD44	2309.85	0.00492424	0.0233886	0.21054	0.833246	0.936717
ANKRD44-AS1	4.32202	-0.395203	0.129984	-3.0404	0.0023626	0.0366343
ANKRD44-IT1	40.9634	-0.126229	0.0632789	-1.99481	0.0460633	0.222791
ANKRD45	0.147571	-0.0154097	0.532687	-0.0289283	0.976922
ANKRD46	58.0991	-0.0262255	0.0378462	-0.69295	0.488341	0.748558
ANKRD49	818.316	0.0221938	0.0294812	0.752812	0.451563	0.723681
ANKRD49P2	0.154803	0.118517	0.525883	0.225367	0.821694
ANKRD50	116.722	-0.0172523	0.0520318	-0.331573	0.740212	0.893182
ANKRD52	1013.7	0.0265931	0.024911	1.06752	0.285736	0.586509
ANKRD53	4.54791	-0.0524794	0.0923251	-0.56842	0.56975	0.800938
ANKRD54	129.549	0.0222281	0.0365596	0.607996	0.54319	0.785834
ANKRD55	35.0788	-0.458405	0.103107	-4.44593	8.75112e-06	0.000572716
ANKRD6	40.0856	0.029826	0.0405569	0.735413	0.462088	0.73136
ANKRD60	0.00822267	0.00273649	5.60485	0.000488236	0.99961
ANKRD61	31.5776	0.0241218	0.056669	0.42566	0.670355	0.859476
ANKRD62	0.12329	0.106412	0.681268	0.156197	0.875878
ANKRD62P1	0.0359517	-0.033251	1.67806	-0.0198152	0.984191
ANKRD63	0.128502	-0.08842	0.62436	-0.141617	0.887383
ANKRD65	1.50139	0.0756876	0.180736	0.418773	0.675382	0.861469
ANKRD66	0.0730385	0.00403053	0.887248	0.00454273	0.996375
ANKRD7	0.378241	0.155647	0.276784	0.562341	0.573884
ANKRD9	54.6808	-0.0850181	0.0803382	-1.05825	0.28994	0.590084
ANKS1A	173.877	-0.0648077	0.0319552	-2.02808	0.0425518	0.213864
ANKS1B	1.81799	0.022005	0.146584	0.150119	0.880671	0.956998
ANKS3	100.816	-0.0161625	0.0364486	-0.443431	0.657454	0.851836
ANKS4B	0.129769	-0.176115	0.6242	-0.282145	0.777832
ANKS6	137.72	-0.0658359	0.0400265	-1.64481	0.10001	0.345191
ANKUB1	2.16925	-0.164153	0.138891	-1.18188	0.237252	0.536143
ANKZF1	985.091	-0.0320097	0.0268157	-1.19369	0.232598	0.530703
ANLN	12.977	0.0489854	0.0877255	0.558394	0.576576	0.804585
ANO1	0.0117871	-0.13495	4.27197	-0.0315895	0.974799
ANO10	92.639	-0.0236823	0.0452146	-0.523775	0.600435	0.81775
ANO2	0.742996	-0.111408	0.233361	-0.477407	0.633072
ANO3	0.00904112	-0.106709	5.18707	-0.020572	0.983587
ANO4	0.00765305	-0.0302113	5.27375	-0.00572862	0.995429
ANO5	9.43429	0.0670975	0.102364	0.65548	0.512159	0.764397
ANO6	742.946	-0.0375068	0.0321833	-1.16541	0.243853	0.542864
ANO7	2.37211	-0.0404076	0.259854	-0.155501	0.876426	0.954714
ANO8	242.598	0.0125501	0.031154	0.402841	0.687065	0.867619
ANO9	769.314	-0.0775718	0.0381745	-2.03203	0.0421507	0.212603
ANOS1	0.848492	-0.243464	0.260477	-0.934684	0.349951
ANP32A	1412.01	-0.0199352	0.0365229	-0.545827	0.585185	0.809261
ANP32AP1	4.96003	-0.0418666	0.11514	-0.363614	0.716146	0.881632
ANP32B	1662.86	-0.0364084	0.0208306	-1.74783	0.0804928	0.307555
ANP32BP1	4.89886	-0.141079	0.098937	-1.42595	0.153883	0.429593
ANP32D	0.404568	0.226343	0.291626	0.776144	0.437664
ANP32E	624.364	0.111002	0.0330788	3.35569	0.000791684	0.0170481
ANPEP	1340.45	0.0346144	0.0894285	0.387062	0.69871	0.873982
ANTKMT	67.7161	-0.000181061	0.0530648	-0.00341208	0.997278	0.998785
ANTXR1	0.213938	0.0356081	0.478295	0.0744479	0.940654
ANTXR2	372.996	0.0419197	0.0379403	1.10488	0.26921	0.568858
ANTXRL	0.815602	-0.228851	0.235218	-0.972933	0.330587
ANXA1	5984.17	0.0535393	0.0631323	0.848048	0.396411	0.68074
ANXA10	0.593781	0.113822	0.229481	0.496	0.619894
ANXA11	1823.73	-0.0414487	0.0247367	-1.67559	0.0938178	0.333661
ANXA13	0.00755845	-0.0333783	5.6563	-0.00590109	0.995292
ANXA2	1738.6	-0.00367784	0.0487283	-0.0754765	0.939836	0.979742
ANXA2R	120.173	0.0579475	0.0370135	1.56558	0.117448	0.375629
ANXA2R-AS1	60.1099	-0.111447	0.0556281	-2.00343	0.0451311	0.2205
ANXA2R-OT1	69.5681	0.0096445	0.031056	0.310552	0.756141	0.900474
ANXA3	92.3501	0.0286827	0.154325	0.185858	0.852556	0.945315
ANXA4	221.031	0.000271893	0.0665591	0.00408499	0.996741	0.998696
ANXA5	1364.51	-0.0233011	0.0443606	-0.525266	0.599398	0.817327
ANXA6	1563.94	0.0743981	0.0496439	1.49863	0.133968	0.40105
ANXA7	797.28	0.0242233	0.0266361	0.909419	0.363129	0.654924
ANXA8	1.17654	0.284664	0.248479	1.14563	0.25195	0.550812
ANXA8L1	0.879936	-0.310124	0.244328	-1.26929	0.204336	0.498065
ANXA9	46.9176	-0.170791	0.0703536	-2.4276	0.015199	0.116258
AOAH	1499.16	0.0277526	0.0451952	0.61406	0.539176	0.783272
AOAH-IT1	10.0666	0.0651324	0.0917126	0.710179	0.477593	0.740168
AOC1	1.99748	0.121674	0.292641	0.415778	0.677572	0.862681
AOC2	24.9071	-0.108934	0.0855966	-1.27264	0.203145	0.496456
AOC3	14.6272	-0.0970987	0.101972	-0.95221	0.34099	0.637736
AOC4P	1.14501	-0.157587	0.226444	-0.695921	0.486478	0.746959
AOPEP	26.9699	-0.0249487	0.0453278	-0.550407	0.58204	0.807219
AOX1	0.303192	-0.309546	0.297228	-1.04145	0.297669
AOX2P	0.798471	-0.410713	0.287968	-1.42624	0.153798
AOX3P	0
AP1AR	89.9792	-0.00758733	0.0463853	-0.163572	0.870068	0.952091
AP1B1	926.241	-0.0465834	0.0265521	-1.75442	0.0793589	0.305444
AP1B1P1	0.0203888	-0.118784	2.40466	-0.0493974	0.960603
AP1B1P2	0.00153239	-0.0223624	6.27759	-0.00356225	0.997158
AP1G1	2441.9	0.0430123	0.0389581	1.10407	0.269565	0.568902
AP1G2	759.054	-0.0170687	0.0242121	-0.704965	0.480832	0.742817
AP1G2-AS1	31.8357	-0.0562705	0.0481329	-1.16907	0.242377	0.541593
AP1M1	466.169	-0.0343232	0.0280658	-1.22296	0.221346	0.518649
AP1M2	3.57734	-0.381742	0.129316	-2.95201	0.00315716	0.0439192
AP1M2P1	0.193802	-0.550949	0.428749	-1.28501	0.198787
AP1S1	53.6752	0.0417082	0.0671206	0.621392	0.534342	0.779186
AP1S2	1101.75	-0.0888659	0.0459966	-1.93201	0.0533581	0.243023
AP1S3	34.6298	0.0371865	0.0702987	0.528978	0.59682	0.816449
AP2A1	923.896	-0.0433731	0.0282325	-1.53628	0.124469	0.385935
AP2A2	408.057	-0.0350039	0.0224532	-1.55898	0.119002	0.377927
AP2B1	1115.99	0.0911673	0.0239487	3.80677	0.000140795	0.00487613
AP2B1P1	1.70759	0.0368108	0.162307	0.226797	0.820581	0.930134
AP2M1	1368.56	-0.0263171	0.0290976	-0.904442	0.365761	0.657769
AP2S1	292.929	-0.0480822	0.0378761	-1.26946	0.204277	0.498046
AP3B1	593.199	0.0278437	0.0198071	1.40574	0.1598	0.439697
AP3B2	5.16519	-0.368331	0.165349	-2.2276	0.0259075	0.158023
AP3D1	1053.75	0.023273	0.0218879	1.06328	0.287655	0.588148
AP3M1	501.791	0.0223993	0.0239534	0.935118	0.349727	0.645667
AP3M2	542.915	-0.084947	0.0497051	-1.70902	0.0874476	0.321696
AP3S1	500.106	0.00138631	0.0244734	0.0566455	0.954828	0.985125
AP3S2	102.116	-0.00647287	0.0415143	-0.155919	0.876097	0.954581
AP4B1	304.294	-0.00940807	0.0214659	-0.43828	0.661183	0.853783
AP4B1-AS1	34.0555	0.214603	0.0508702	4.21863	2.45792e-05	0.001235
AP4E1	230.43	0.112451	0.0308858	3.64088	0.000271708	0.00794547
AP4M1	40.9902	0.109752	0.0405247	2.70828	0.00676338	0.0717293
AP4S1	108.637	-0.00315118	0.0287774	-0.109502	0.912804	0.968916
AP5B1	878.154	-0.0426676	0.0511587	-0.834024	0.404267	0.686828
AP5M1	435.286	0.0417716	0.0254611	1.64061	0.100879	0.346608
AP5S1	52.6731	-0.0777332	0.0409566	-1.89794	0.0577041	0.254479
AP5Z1	442.339	0.0281146	0.03936	0.714294	0.475046	0.73937
APAF1	580.15	0.00930994	0.0377668	0.246511	0.805287	0.922044
APBA1	13.0024	-0.184607	0.0796388	-2.31805	0.0204465	0.13807
APBA2	622.775	-0.0266509	0.0539562	-0.493936	0.621351	0.830003
APBA3	229.592	0.0677058	0.0313119	2.1623	0.0305951	0.174139
APBB1	554.234	-0.0599279	0.0411029	-1.458	0.144841	0.41645
APBB1IP	916.442	0.053142	0.0338314	1.57079	0.116232	0.373495
APBB2	22.1181	-0.153835	0.106725	-1.44141	0.14947	0.423209
APBB3	280.53	-0.0490794	0.0288568	-1.70079	0.0889822	0.324744
APC	443.304	0.0261633	0.0290354	0.901081	0.367545	0.659559
APC2	14.2555	0.00418161	0.0740748	0.0564512	0.954982	0.985142
APCDD1	8.83706	-0.0501446	0.0995048	-0.503941	0.614303	0.82606
APCDD1L	0.181181	-0.0907488	0.45848	-0.197934	0.843097
APCDD1L-DT	0.580733	-0.379569	0.22095	-1.7179	0.0858158
APCS	0
APEH	349.321	-0.0171187	0.0335231	-0.510654	0.609594	0.823603
APELA	0.00197048	-0.0146112	6.27759	-0.00232752	0.998143
APEX1	711.055	-0.0505013	0.0225713	-2.23741	0.0252595	0.155099
APEX2	83.7178	0.0581267	0.0385416	1.50816	0.131514	0.397017
APH1A	1037.99	0.0185163	0.0226349	0.818043	0.413333	0.693581
APH1B	177.306	-0.0738353	0.0305578	-2.41625	0.0156812	0.118124
API5	683.72	0.0811857	0.0286998	2.82879	0.0046724	0.0560871
APIP	111.686	-0.0248741	0.0437088	-0.569087	0.569297	0.800938
APLF	29.7838	-0.102668	0.0604736	-1.69773	0.0895592	0.325846
APLN	0.73202	-0.000198064	0.23269	-0.000851193	0.999321
APLNR	0.0398825	-0.0639218	1.55235	-0.0411774	0.967154
APLP1	4.83456	-0.110398	0.119698	-0.92231	0.356367	0.65004
APLP2	5836.93	-0.0634515	0.0387048	-1.63937	0.101136	0.346891
APMAP	904.186	0.0389391	0.0416523	0.93486	0.34986	0.645718
APOA1	2.90873	0.0670386	0.118759	0.564494	0.572418	0.802651
APOA1-AS	6.27421	0.176325	0.0880296	2.00302	0.0451752	0.220519
APOA2	21.7364	-0.0479576	0.0826218	-0.580448	0.561613	0.79739
APOA4	0.0304132	-0.0805936	1.96241	-0.0410686	0.967241
APOA5	0.0366082	-0.114998	1.62648	-0.0707037	0.943634
APOB	0.00611276	-0.00627353	6.27759	-0.000999354	0.999203
APOBEC1	0.00277338	-0.0142	6.27759	-0.00226201	0.998195
APOBEC2	9.26229	-0.133422	0.072318	-1.84493	0.0650475	0.27311
APOBEC3A	739.886	-0.17976	0.0995722	-1.80532	0.0710241	0.287758
APOBEC3AP1	0
APOBEC3A_B	739.886	-0.17976	0.0995722	-1.80532	0.0710241	0.287758
APOBEC3B	6.58589	0.115988	0.174702	0.663918	0.506743	0.760983
APOBEC3B-AS1	0.150168	0.00817094	0.6556	0.0124633	0.990056
APOBEC3C	355.605	0.151866	0.0452254	3.35797	0.000785165	0.0169673
APOBEC3D	9.30281	0.153606	0.0745889	2.05936	0.0394593	0.204165
APOBEC3F	67.4984	0.0484194	0.0464538	1.04231	0.297266	0.597456
APOBEC3G	464.948	0.259951	0.0554086	4.69152	2.71177e-06	0.000224637
APOBEC3H	36.9099	0.498787	0.0611302	8.15942	3.3663e-16	3.75277e-13
APOBEC4	0.168612	-0.205779	0.476207	-0.432121	0.665654
APOBR	1059.05	-0.0160616	0.0547259	-0.293491	0.769147	0.906275
APOC1	0.339294	0.0642002	0.324572	0.1978	0.843202
APOC1P1	0.0247609	-0.066293	2.50945	-0.0264173	0.978924
APOC2	0.0181354	-0.0437999	2.83747	-0.0154363	0.987684
APOC3	0.0313756	-0.0365641	1.85675	-0.0196925	0.984289
APOC4	0.00515356	-0.0161196	6.27759	-0.0025678	0.997951
APOD	0.499016	0.238382	0.457067	0.521546	0.601986
APOE	17.3565	0.0388569	0.0693792	0.560066	0.575434	0.803967
APOF	0.77275	-0.0929395	0.219469	-0.423474	0.671949
APOH	0.0568673	0.132024	1.15984	0.113829	0.909373
APOL1	166.381	0.167568	0.0578177	2.89821	0.00375301	0.0486727
APOL2	369.774	0.160316	0.0434509	3.6896	0.000224611	0.00693053
APOL3	1052.94	0.065613	0.0366866	1.78847	0.0736996	0.293716
APOL4	3.62015	0.119811	0.163622	0.732242	0.464021	0.732304
APOL5	0.0473017	-0.000512808	1.42926	-0.000358793	0.999714
APOL6	3611.65	0.0893716	0.0459532	1.94484	0.0517941	0.238345
APOLD1	23.6104	-0.173192	0.0594386	-2.91379	0.00357071	0.0471395
APOM	37.2389	-0.00157756	0.0366711	-0.0430191	0.965686	0.9881
APOO	17.165	-0.0821011	0.0502581	-1.63359	0.102345	0.3488
APOOL	110.697	-0.0236195	0.0320454	-0.737066	0.461082	0.730282
APOOP2	0
APP	1075.73	-0.12843	0.0337989	-3.79982	0.000144798	0.00496799
APPBP2	389.053	0.0094324	0.0266428	0.354032	0.723315	0.884955
APPL1	473.707	0.0369785	0.0226852	1.63007	0.103086	0.350253
APPL2	600.858	-0.0308593	0.0334463	-0.92265	0.35619	0.65004
APRG1	41.3346	0.0401096	0.0668803	0.599723	0.548691	0.78885
APRT	552.561	-0.0543654	0.0284617	-1.91013	0.056117	0.250502
APTR	22.4603	-0.0720476	0.0475203	-1.51615	0.129483	0.393773
APTX	151.156	0.0170626	0.0250758	0.680441	0.496226	0.754046
AQP1	3.20589	-0.0245943	0.134683	-0.18261	0.855104	0.945659
AQP10	14.5145	-0.112784	0.117195	-0.962364	0.335867	0.633291
AQP11	16.452	-0.142153	0.0579328	-2.45376	0.0141371	0.11176
AQP12A	0.0117941	0.02399	4.06968	0.00589481	0.995297
AQP12B	0.0183529	-0.0385016	2.83697	-0.0135714	0.989172
AQP2	0.0338017	0.0049695	1.70682	0.00291157	0.997677
AQP3	213.97	-0.114534	0.0619754	-1.84806	0.0645934	0.272011
AQP4	0.00397756	-0.00544262	6.27759	-0.000866993	0.999308
AQP4-AS1	0.0781681	-0.0412457	0.878801	-0.0469341	0.962566
AQP5	0.001165	-0.0214006	6.27759	-0.00340905	0.99728
AQP5-AS1	0.0150399	-0.122688	2.86147	-0.0428758	0.965801
AQP6	0.0819927	-0.0136996	0.923923	-0.0148277	0.98817
AQP7	3.0666	-0.384259	0.119568	-3.21373	0.00131024	0.0246282
AQP7B	0.00270864	-0.015599	6.27759	-0.00248488	0.998017
AQP7P2	0.0134815	0.0181739	5.4849	0.00331343	0.997356
AQP7P5	0
AQP8	2.54246	-0.0921111	0.12696	-0.725511	0.468139	0.734876
AQP9	641.443	-0.154813	0.120178	-1.28819	0.197678	0.489266
AQR	888.612	0.0389739	0.0220639	1.76641	0.0773269	0.301025
AR	3.32046	-0.790878	0.124306	-6.36233	1.98715e-10	5.79795e-08
ARAF	1028.71	-0.0165718	0.0231173	-0.716859	0.473461	0.738389
ARAP1	1916.86	-0.0525378	0.0399694	-1.31445	0.188695	0.479761
ARAP1-AS2	35.7568	-0.0877822	0.0624544	-1.40554	0.15986	0.439697
ARAP2	2091	0.191891	0.0307104	6.24841	4.14663e-10	1.03049e-07
ARAP3	201.525	-0.0577817	0.0690916	-0.836306	0.402983	0.685619
ARC	2.08588	-0.0657311	0.13989	-0.469876	0.638443	0.83948
ARCN1	850.577	0.113423	0.0389957	2.9086	0.00363047	0.0476546
AREG	96.4187	-0.168622	0.116857	-1.44297	0.149029	0.422708
AREL1	698.892	0.0681776	0.0321031	2.12371	0.0336943	0.185354
ARF1	3749.24	-0.00280729	0.0263614	-0.106492	0.915192	0.969995
ARF3	890.799	0.0111598	0.0284576	0.392155	0.694944	0.871523
ARF4	473.604	0.00869181	0.0360759	0.240931	0.809609	0.924336
ARF4-AS1	0.716992	-0.138481	0.211905	-0.653503	0.513432
ARF5	573.907	-0.0227889	0.02606	-0.874479	0.381857	0.670898
ARF6	2635.26	0.0366688	0.0234853	1.56135	0.11844	0.377027
ARFGAP1	731.393	0.0130925	0.0230415	0.568213	0.56989	0.800938
ARFGAP2	886.847	0.0221514	0.0196979	1.12456	0.260777	0.559721
ARFGAP3	427.686	0.043137	0.030129	1.43174	0.152217	0.427239
ARFGEF1	893.954	0.0332189	0.0281579	1.17974	0.238104	0.536741
ARFGEF2	1230.63	0.0432578	0.0376261	1.14968	0.250277	0.549652
ARFGEF3	1.39578	0.0312498	0.220986	0.141411	0.887545	0.959005
ARFIP1	87.7968	0.0458363	0.0607549	0.754446	0.450581	0.722672
ARFIP2	418.409	0.0465863	0.0263251	1.76965	0.0767852	0.299805
ARFRP1	153.994	-0.000557094	0.0408222	-0.0136469	0.989112	0.997132
ARG1	111.712	-0.00336186	0.0779176	-0.0431463	0.965585	0.9881
ARG2	10.5978	0.0210341	0.0661382	0.318033	0.75046	0.89761
ARGFX	0.00963488	0.00250118	4.57725	0.000546436	0.999564
ARGLU1	3496.33	0.0112502	0.0161177	0.698007	0.485173	0.745889
ARHGAP1	668.361	0.0078586	0.0222083	0.353859	0.723445	0.884996
ARHGAP10	109.942	0.262484	0.0519645	5.05121	4.39019e-07	4.89307e-05
ARHGAP11A	82.3834	0.176619	0.0585332	3.01741	0.00254942	0.0382413
ARHGAP12	468.622	0.00916292	0.0321511	0.284996	0.775647	0.909615
ARHGAP15	725.967	-0.0192343	0.0292248	-0.658148	0.510443	0.763485
ARHGAP17	679.304	0.00683065	0.0233965	0.291952	0.770323	0.906562
ARHGAP18	112.159	0.0641836	0.0525062	1.2224	0.221556	0.518673
ARHGAP19	223.746	0.00614057	0.0288465	0.212871	0.831428	0.936
ARHGAP19-SLIT1	0.109489	-0.0688546	0.718915	-0.0957757	0.923699
ARHGAP20	4.68607	0.0197137	0.135191	0.14582	0.884063	0.957688
ARHGAP21	700.19	-0.0339875	0.0277289	-1.22571	0.220309	0.517423
ARHGAP22	23.2009	-0.119834	0.0835883	-1.43362	0.151682	0.426452
ARHGAP23	9.10334	0.0842396	0.104679	0.80474	0.42097	0.698983
ARHGAP23P1	0.00751221	-0.0336789	6.27759	-0.00536495	0.995719
ARHGAP24	158.44	-0.121263	0.0610906	-1.98496	0.0471485	0.225503
ARHGAP25	1216.39	0.115038	0.0330097	3.48498	0.000492167	0.0122975
ARHGAP26	1162.85	-0.00114636	0.0407799	-0.0281109	0.977574	0.992907
ARHGAP26-AS1	0.5557	-0.068577	0.266443	-0.257379	0.796886
ARHGAP26-IT1	2.66287	-0.240008	0.132932	-1.8055	0.0709962	0.287758
ARHGAP27	1422.44	0.00959096	0.0315942	0.303567	0.761458	0.902897
ARHGAP27P1-BPTFP1-KPNA2P3	27.1911	0.0111301	0.0420666	0.264583	0.791331	0.916612
ARHGAP28	0.0293029	-0.120103	1.92857	-0.062276	0.950343
ARHGAP29	10.4281	-0.18328	0.0962558	-1.90409	0.0568983	0.252622
ARHGAP29-AS1	0.00243863	-0.0163657	6.27759	-0.002607	0.99792
ARHGAP30	3463.02	0.0340593	0.0312845	1.08869	0.276289	0.576339
ARHGAP31	218.977	0.0179488	0.0549254	0.326785	0.74383	0.894639
ARHGAP31-AS1	6.6173	-0.143777	0.0821134	-1.75095	0.0799539	0.306451
ARHGAP32	135.701	-0.219659	0.0487496	-4.50587	6.61025e-06	0.0004589
ARHGAP33	138.716	0.047322	0.0424681	1.1143	0.265153	0.565027
ARHGAP35	534.87	0.105066	0.0378259	2.77763	0.00547574	0.0620449
ARHGAP36	0
ARHGAP39	6.23017	-0.154766	0.100877	-1.53421	0.124978	0.386602
ARHGAP4	3842.37	-0.0356188	0.0189953	-1.87514	0.0607735	0.262107
ARHGAP40	0.143017	-0.0645028	0.541974	-0.119015	0.905264
ARHGAP42	17.7896	-0.245317	0.0867113	-2.82913	0.00466751	0.056065
ARHGAP42-AS1	0.106846	0.148047	0.747669	0.198012	0.843036
ARHGAP44	5.34192	0.0521303	0.118075	0.441502	0.65885	0.852691
ARHGAP44-AS1	0.00211901	-0.0201348	6.27759	-0.00320741	0.997441
ARHGAP45	5112.99	-0.0230881	0.0247907	-0.931321	0.351687	0.647012
ARHGAP5	589.453	-0.066356	0.0384651	-1.72509	0.0845106	0.315435
ARHGAP6	28.0634	-0.15285	0.0723042	-2.11398	0.0345168	0.188246
ARHGAP8	27.5502	0.340001	0.130458	2.60621	0.00915491	0.0869173
ARHGAP9	1612.88	-0.0565001	0.0342885	-1.64778	0.099397	0.34411
ARHGDIA	1997.18	0.0218837	0.0293892	0.744616	0.456504	0.726855
ARHGDIB	6373.51	-0.00945695	0.0302253	-0.312882	0.75437	0.89997
ARHGDIG	0.221966	-0.115224	0.405185	-0.284373	0.776125
ARHGEF1	7043.34	-0.0154646	0.0188002	-0.822577	0.410749	0.691844
ARHGEF10	4.28699	-0.267427	0.141343	-1.89204	0.0584851	0.256447
ARHGEF10L	230.298	-0.0573567	0.0501438	-1.14385	0.252688	0.551536
ARHGEF11	439.441	-0.0787345	0.0422704	-1.86264	0.0625133	0.267105
ARHGEF12	397.313	0.165883	0.0392555	4.22574	2.38161e-05	0.00120655
ARHGEF15	0.0721567	-0.136791	1.00443	-0.136188	0.891673
ARHGEF16	0.835179	-0.0111863	0.202323	-0.0552894	0.955908
ARHGEF17	12.5281	-0.0337957	0.123145	-0.274438	0.783748	0.912743
ARHGEF17-AS1	0.323292	0.0493092	0.337502	0.146101	0.883842
ARHGEF18	121.115	-0.045796	0.0360334	-1.27093	0.203753	0.497149
ARHGEF19	42.1724	0.071487	0.0584524	1.223	0.221331	0.518649
ARHGEF2	1256.49	0.0337483	0.0343637	0.982091	0.326055	0.625511
ARHGEF2-AS1	1.45188	0.103515	0.159562	0.648745	0.516503	0.767443
ARHGEF2-AS2	7.05097	0.00977477	0.0866127	0.112856	0.910145	0.967933
ARHGEF25	3.3274	-0.0118579	0.115941	-0.102275	0.918538	0.971403
ARHGEF26	2.11061	0.0215369	0.1404	0.153397	0.878085	0.95562
ARHGEF26-AS1	0.121234	-0.00110863	0.707633	-0.00156667	0.99875
ARHGEF28	20.0541	0.577777	0.105542	5.47438	4.39057e-08	6.5115e-06
ARHGEF3	1104.42	0.0561892	0.0286237	1.96303	0.0496428	0.232772
ARHGEF3-AS1	0.00263097	-0.0192867	6.27759	-0.00307231	0.997549
ARHGEF33	1.51854	0.162287	0.161055	1.00765	0.313624	0.612644
ARHGEF35	3.33784	0.0370923	0.127786	0.290268	0.771611	0.907342
ARHGEF37	2.21034	0.0963919	0.170861	0.564156	0.572648	0.802693
ARHGEF38	5.78869	0.0306802	0.0847453	0.362028	0.717331	0.882271
ARHGEF38-IT1	0.000718849	-0.0245197	6.27759	-0.00390592	0.996884
ARHGEF39	30.7202	0.0280221	0.0485459	0.577228	0.563785	0.798323
ARHGEF4	18.3532	-0.144632	0.0750782	-1.92641	0.0540527	0.244597
ARHGEF40	617.304	-0.131647	0.0587232	-2.24182	0.024973	0.154252
ARHGEF5	30.1833	-0.01931	0.0723607	-0.266858	0.789578	0.915763
ARHGEF6	1384.79	-0.0213882	0.0296696	-0.720879	0.470984	0.73645
ARHGEF7	1165.86	-0.0190122	0.0424374	-0.448006	0.654149	0.849399
ARHGEF7-AS2	0
ARHGEF9	256.217	-0.0217356	0.0330294	-0.65807	0.510493	0.763498
ARHGEF9-IT1	0.599295	0.202386	0.229477	0.881947	0.377806
ARID1A	1938.11	0.035446	0.0191886	1.84724	0.0647119	0.272121
ARID1B	1451.56	-0.0068308	0.0181127	-0.377128	0.706079	0.876315
ARID2	976.528	0.0243695	0.0342314	0.711905	0.476524	0.740037
ARID3A	251.668	-0.0697793	0.0476718	-1.46374	0.143264	0.414416
ARID3B	668.336	0.0461402	0.0302033	1.52765	0.126599	0.389909
ARID3C	0.465623	-0.259908	0.257914	-1.00773	0.313583
ARID4A	1244.37	0.0480777	0.0374901	1.28241	0.199699	0.491993
ARID4B	1602.82	0.0663101	0.0368881	1.7976	0.0722401	0.290636
ARID5A	1405.91	0.0146785	0.056967	0.257667	0.796664	0.918683
ARID5B	808.404	0.019501	0.0350059	0.557078	0.577474	0.80477
ARIH1	1472.76	0.0193028	0.0363968	0.530343	0.595874	0.815983
ARIH2	974.457	0.0347721	0.0175291	1.98367	0.0472922	0.225721
ARL1	219.383	0.083362	0.0384963	2.16545	0.0303529	0.17325
ARL10	161.844	-0.00886502	0.0452256	-0.196018	0.844596	0.941683
ARL11	57.071	-0.0403726	0.0684745	-0.5896	0.555459	0.793282
ARL13A	6.32071	-0.0433127	0.0786345	-0.55081	0.581764	0.807219
ARL13B	37.1802	-0.0150618	0.0514754	-0.292602	0.769826	0.90641
ARL14	0.143717	0.120447	0.583785	0.20632	0.836541
ARL14EP	277.856	-0.0240827	0.039724	-0.606251	0.544348	0.786249
ARL14EPL	0.649963	0.15618	0.261461	0.597336	0.550283
ARL14EPP1	1.01415	0.0716132	0.203005	0.352766	0.724264	0.885468
ARL15	89.1995	0.0199848	0.0320095	0.624338	0.532406	0.777528
ARL16	139.766	-0.0148874	0.0433067	-0.343767	0.731022	0.888601
ARL17A	42.8838	-0.029695	0.0600963	-0.494123	0.621219	0.829887
ARL17B	21.4994	0.0643579	0.106361	0.605091	0.545119	0.786686
ARL2	21.262	0.159348	0.0630378	2.52782	0.0114774	0.0998274
ARL2-SNX15	0.0375088	0.0550863	1.64983	0.0333892	0.973364
ARL2BP	13.317	0.0835091	0.0787233	1.06079	0.288784	0.588971
ARL2BPP10	0
ARL2BPP5	0.000800875	-0.0245058	6.27759	-0.00390371	0.996885
ARL2BPP6	0
ARL3	64.1018	-0.0149974	0.0374699	-0.400251	0.688971	0.868539
ARL4A	479.867	-0.0860919	0.060995	-1.41146	0.15811	0.436976
ARL4C	3222.64	0.0701109	0.0426727	1.64299	0.100384	0.345965
ARL4D	13.0228	0.208783	0.0753199	2.77196	0.00557206	0.0627881
ARL5A	366.51	0.0226797	0.0311092	0.729036	0.46598	0.733101
ARL5AP3	0.0107777	-0.0728328	4.79899	-0.0151767	0.987891
ARL5B	938.58	0.00198768	0.0353319	0.0562574	0.955137	0.985246
ARL5C	0.549717	0.159289	0.254828	0.625083	0.531916
ARL6	23.153	0.0399533	0.0669918	0.596391	0.550914	0.790397
ARL6IP1	670.254	0.0066879	0.0272258	0.245646	0.805957	0.92233
ARL6IP4	12.6259	-0.136477	0.0615806	-2.21623	0.0266756	0.160894
ARL6IP5	899.47	0.0828463	0.0435299	1.9032	0.0570141	0.252831
ARL6IP6	88.6529	0.0466084	0.0374663	1.24401	0.213496	0.509076
ARL8A	777.133	-0.0287189	0.0396916	-0.72355	0.469342	0.735564
ARL8B	794.761	0.0540938	0.0301751	1.79266	0.0730273	0.292163
ARL9	0.576613	0.00607902	0.25728	0.023628	0.981149
ARLNC1	0.873296	0.570876	0.24555	2.32488	0.0200781
ARMC1	148.073	0.0782288	0.0389222	2.00987	0.0444446	0.218832
ARMC10	116.284	-0.0242303	0.0469446	-0.516145	0.605753	0.821156
ARMC12	9.41789	-0.103772	0.0682059	-1.52146	0.128146	0.391854
ARMC2	70.4997	-0.00890431	0.0453032	-0.196549	0.84418	0.941592
ARMC3	2.69533	-0.0471041	0.146284	-0.322005	0.747449	0.895536
ARMC5	78.5076	-0.0722528	0.0408233	-1.76989	0.0767451	0.299712
ARMC6	81.3318	-0.0266664	0.0532158	-0.5011	0.616301	0.826829
ARMC7	56.4864	0.104812	0.0429946	2.4378	0.0147771	0.114566
ARMC8	665.707	0.0431644	0.0262346	1.64532	0.0999036	0.345087
ARMC8P1	0.0106459	0.0134254	5.45411	0.00246153	0.998036
ARMC9	3.22973	-0.0939459	0.111308	-0.844015	0.398661	0.682306
ARMCX1	10.766	-0.196872	0.0701978	-2.80454	0.00503885	0.0586855
ARMCX2	13.6796	-0.196913	0.0759499	-2.59267	0.0095233	0.089239
ARMCX3	345.19	-0.0186513	0.02818	-0.661863	0.508059	0.761845
ARMCX4	143.934	-0.177396	0.0414547	-4.27927	1.8751e-05	0.00102628
ARMCX5	109.198	-0.0204611	0.0300333	-0.681281	0.495694	0.753779
ARMCX5-GPRASP2	13.8955	-0.18314	0.080781	-2.26711	0.0233834	0.148407
ARMCX6	112.033	0.0315777	0.0259439	1.21715	0.223545	0.520679
ARMH1	281.866	-0.174955	0.0398251	-4.39308	1.11758e-05	0.000690269
ARMH2	1.80999	0.00186406	0.15403	0.0121019	0.990344	0.997261
ARMH3	369.031	0.0192526	0.0164536	1.17011	0.241956	0.541178
ARMH4	0.249288	-0.0272434	0.342911	-0.0794474	0.936677
ARMS2	0.158335	-0.0209235	0.514897	-0.0406363	0.967586
ARMT1	95.3196	0.0531075	0.0339979	1.56208	0.118269	0.376814
ARNT	583.32	0.0483063	0.024598	1.96383	0.0495495	0.232501
ARNT2	0.372436	-0.36189	0.343273	-1.05423	0.291776
ARPC1A	68.6511	0.00589285	0.0376153	0.156661	0.875512	0.954283
ARPC1B	49.6582	-0.0288465	0.0433423	-0.665551	0.505698	0.760098
ARPC1BP1	0.0380522	0.0882487	1.70081	0.0518863	0.958619
ARPC2	6626.83	0.0207492	0.02161	0.960169	0.33697	0.634146
ARPC3	1663.42	-0.0438108	0.036063	-1.21484	0.224427	0.521463
ARPC4	703.095	0.0140232	0.0368709	0.380332	0.703699	0.875968
ARPC4-TTLL3	0.0837709	0.0812944	0.80466	0.101029	0.919527
ARPC5	1112.33	-0.020244	0.0534156	-0.37899	0.704695	0.876163
ARPC5L	802.433	0.157991	0.0339758	4.65011	3.31753e-06	0.000262971
ARPIN	157.24	-0.0149257	0.100841	-0.148013	0.882333	0.957215
ARPIN-AP3S2	0
ARPP19	2052.36	0.0554309	0.040727	1.36104	0.173502	0.459028
ARPP21	0.567086	0.0582278	0.252076	0.230993	0.81732
ARR3	13.4801	0.0279869	0.0720811	0.38827	0.697816	0.873577
ARRB1	585.419	-0.0598522	0.0322678	-1.85486	0.0636163	0.269687
ARRB2	4425.98	-0.0582108	0.0343435	-1.69496	0.0900829	0.326686
ARRDC1	393.763	-0.0367951	0.0293395	-1.25411	0.209801	0.504081
ARRDC1-AS1	110.641	-0.0479736	0.0350401	-1.36911	0.170966	0.455463
ARRDC2	1238.83	-0.0619237	0.0296892	-2.08573	0.0370027	0.196219
ARRDC3	1779.63	0.0116214	0.0410055	0.283411	0.776862	0.909993
ARRDC3-AS1	24.7718	0.153966	0.0481267	3.19918	0.00137818	0.0255076
ARRDC4	1074.33	-0.118409	0.0651994	-1.81611	0.0693536	0.283993
ARRDC5	31.7719	-0.0440403	0.0553497	-0.795672	0.426223	0.703422
ARSA	533.227	0.0180335	0.0296075	0.609084	0.542469	0.785698
ARSB	172.351	-0.0401537	0.0351781	-1.14144	0.253688	0.552705
ARSD	93.4006	-0.0541947	0.0602011	-0.900228	0.367999	0.659987
ARSD-AS1	0
ARSF	0.00969736	0.0105988	4.57475	0.00231681	0.998151
ARSFP1	0.00156236	-0.0593992	6.27759	-0.00946212	0.99245
ARSG	165.075	0.0259996	0.0344358	0.755016	0.450239	0.722434
ARSH	0.00466756	-0.0080292	6.27759	-0.00127903	0.998979
ARSI	7.56313	0.127783	0.243357	0.525084	0.599525	0.817327
ARSJ	1.03408	-0.317736	0.200262	-1.5866	0.112603	0.367538
ARSK	18.7993	0.0814821	0.0613802	1.3275	0.184344	0.473825
ARSL	0.0640254	-0.0448042	1.14716	-0.0390567	0.968845
ART1	0.0976899	-0.0282264	0.800942	-0.0352415	0.971887
ART2BP	0
ART3	2.30071	-0.201266	0.139422	-1.44357	0.148859	0.422403
ART4	0.240211	-0.226441	0.415061	-0.545561	0.585368
ART5	0.0421346	-0.0986903	1.45098	-0.0680162	0.945773
ARTN	1.53579	-0.123005	0.154474	-0.796283	0.425867	0.703129
ARV1	27.5299	0.133381	0.0682345	1.95475	0.0506126	0.235399
ARVCF	69.4616	-0.0401731	0.0815058	-0.492886	0.622093	0.83021
ARX	0.0781703	0.0430959	0.894461	0.0481808	0.961572
AS3MT	0.842457	-0.133501	0.206789	-0.645593	0.518543
ASAH1	3613.12	-0.0880836	0.0383929	-2.29427	0.021775	0.143168
ASAH1-AS1	1.12404	-0.250397	0.169831	-1.47439	0.140375	0.41076
ASAH2	4.62107	0.0157055	0.111939	0.140304	0.888419	0.959587
ASAH2B	16.2299	0.13266	0.0745372	1.77978	0.0751121	0.296193
ASAP1	1133.32	-0.0466201	0.0396012	-1.17724	0.2391	0.537603
ASAP1-IT2	2.60543	-0.0833289	0.139837	-0.595898	0.551243	0.790607
ASAP2	19.3879	-0.127813	0.0809405	-1.57909	0.114314	0.370422
ASAP3	11.342	-0.0257063	0.0693152	-0.37086	0.710741	0.879519
ASB1	368.728	0.0658568	0.0343956	1.91469	0.0555323	0.248779
ASB10	0.0136268	-0.102208	3.40345	-0.0300307	0.976043
ASB11	0.199238	0.260865	0.413819	0.630385	0.528443
ASB12	2.22898	-0.0724413	0.129132	-0.560988	0.574806	0.803548
ASB13	76.8591	-0.0561002	0.0439818	-1.27553	0.202121	0.494987
ASB14	57.5667	-0.0274965	0.0410956	-0.669086	0.503441	0.758719
ASB15	4.16635	-0.14176	0.109717	-1.29205	0.196338	0.488263
ASB15-AS1	0.175769	-0.410899	0.501871	-0.818735	0.412938
ASB16	26.7048	-0.0833771	0.0626841	-1.33012	0.18348	0.472445
ASB16-AS1	70.039	-0.0758585	0.0453532	-1.67262	0.0944024	0.334823
ASB17	0.00322847	-0.0208546	6.27759	-0.00332207	0.997349
ASB18	0.0037949	-0.0150738	6.27759	-0.00240122	0.998084
ASB2	21.2859	0.30398	0.0780796	3.8932	9.89289e-05	0.00369027
ASB3	16.9209	-0.0652958	0.0498359	-1.31022	0.190122	0.480842
ASB4	0.0121067	-0.0222681	3.42643	-0.00649893	0.994815
ASB5	0.088688	-0.0221358	0.864155	-0.0256156	0.979564
ASB6	308.615	0.0240855	0.0256563	0.938775	0.347846	0.643791
ASB7	362.782	0.0471472	0.0309343	1.52411	0.127482	0.391061
ASB8	471.513	0.021043	0.0299162	0.703399	0.481807	0.743387
ASB9	2.55596	-0.367312	0.125101	-2.93613	0.00332333	0.0451057
ASCC1	107.996	0.0379832	0.0403715	0.940842	0.346786	0.642702
ASCC2	677.463	0.0366694	0.040098	0.914493	0.360458	0.653407
ASCC3	658.014	0.0606321	0.0217332	2.78984	0.00527341	0.0604075
ASCL1	0.00582938	0.000647889	6.27759	0.000103207	0.999918
ASCL2	37.7342	0.232785	0.0828215	2.81068	0.0049437	0.0581484
ASCL3	0.23146	0.0746255	0.378008	0.197418	0.843501
ASCL4	0.113593	0.0778039	0.715177	0.10879	0.913369
ASCL5	1.15366	-0.310904	0.174309	-1.78364	0.0744826	0.295535
ASF1A	104.679	0.0878538	0.0456168	1.92591	0.0541158	0.244597
ASF1B	15.6562	0.00380603	0.0819353	0.0464516	0.96295	0.987654
ASGR1	73.0466	0.0114073	0.0669398	0.170411	0.864687	0.950143
ASGR2	184.713	-0.0567905	0.0731357	-0.776509	0.437449	0.711249
ASH1L	2202.67	-0.00161199	0.0269022	-0.0599205	0.952219	0.984356
ASH1L-AS1	41.6558	-0.0579376	0.0405221	-1.42978	0.152781	0.427972
ASH2L	206.205	0.0020255	0.023728	0.0853634	0.931972	0.97643
ASH2LP3	0.976938	-0.485451	0.19248	-2.52209	0.011666	0.100579
ASIC1	8.21072	-0.354289	0.108193	-3.2746	0.00105812	0.020946
ASIC2	0.0148443	-0.0524556	3.52086	-0.0148985	0.988113
ASIC3	48.2927	-0.102115	0.0493999	-2.06711	0.0387236	0.201528
ASIC4	0.864551	0.075935	0.212372	0.357556	0.720676
ASIC5	0.00406765	-0.0132316	6.27759	-0.00210776	0.998318
ASIP	0.78929	-0.302797	0.193309	-1.56639	0.117257
ASL	86.9674	-0.0638253	0.0329629	-1.93627	0.0528341	0.241576
ASMT	0
ASMTL	0
ASNS	12.2916	0.148778	0.0737087	2.01846	0.0435429	0.216243
ASNSD1	452.681	0.00826673	0.037692	0.219323	0.826398	0.933404
ASNSP1	0.0346897	-0.0988771	1.65124	-0.0598804	0.952251
ASNSP3	0.082464	-0.188094	0.954966	-0.196964	0.843855
ASNSP4	0.102066	-0.0164332	0.816606	-0.0201237	0.983945
ASPA	0.11394	0.180135	0.652334	0.276139	0.782441
ASPDH	12.6818	-0.0311958	0.077112	-0.404552	0.685807	0.86712
ASPG	0.323331	-0.192533	0.302894	-0.635646	0.525007
ASPH	249.227	0.011272	0.0469172	0.240253	0.810134	0.924578
ASPHD1	0.864525	-0.0523726	0.189041	-0.277044	0.781746
ASPHD2	53.3855	0.0740051	0.0441422	1.67652	0.0936373	0.333533
ASPM	33.7382	0.105443	0.0697651	1.5114	0.130686	0.395999
ASPN	0.222529	-0.150026	0.39011	-0.384573	0.700554
ASPRV1	180.014	-0.0688351	0.0372311	-1.84886	0.0644779	0.271812
ASPSCR1	163.16	-0.064459	0.0344439	-1.87142	0.0612864	0.263454
ASRGL1	40.8006	-0.0571995	0.0630399	-0.907354	0.364219	0.656216
ASS1	0.274673	-0.0531113	0.365691	-0.145236	0.884525
ASS1P1	10.2669	0.168356	0.0799265	2.10638	0.0351711	0.190122
ASS1P10	0.000730236	-0.0237449	6.27759	-0.0037825	0.996982
ASS1P11	0.00418105	-0.0478293	6.27759	-0.00761906	0.993921
ASS1P12	9.91176	0.155747	0.0715388	2.17709	0.0294735	0.170435
ASS1P13	0.842546	-0.00953137	0.217895	-0.043743	0.965109
ASS1P14	0.00638101	-0.0443056	6.27759	-0.00705775	0.994369
ASS1P2	1.9036	-0.0454788	0.135554	-0.335504	0.737245	0.891808
ASS1P3	0.0246572	-0.00378135	2.28053	-0.0016581	0.998677
ASS1P4	0
ASS1P5	0
ASS1P6	0
ASS1P7	0.00499855	-0.0123112	6.27759	-0.00196113	0.998435
ASS1P9	0.0157153	-0.12372	3.14438	-0.0393464	0.968614
ASTE1	100.455	0.0179911	0.0336167	0.535183	0.592523	0.814213
ASTL	10.5193	0.290931	0.117291	2.48042	0.0131227	0.107547
ASTN1	0.00277984	-0.0935739	6.27758	-0.014906	0.988107
ASTN2	9.27449	0.120254	0.0709861	1.69405	0.0902554	0.327182
ASTN2-AS1	0.432536	-0.0192082	0.2593	-0.0740769	0.940949
ASXL1	1721.18	0.0293927	0.0238543	1.23218	0.217883	0.515021
ASXL2	582.647	-0.0137197	0.0507965	-0.270091	0.78709	0.914551
ASXL3	0.300279	-0.0690031	0.337968	-0.20417	0.83822
ASZ1	0.00252183	-0.0186209	6.27759	-0.00296625	0.997633
ATAD1	459.536	0.0328678	0.0319275	1.02945	0.303267	0.602485
ATAD2	504.581	0.108503	0.0492308	2.20397	0.0275263	0.16414
ATAD2B	367.334	0.0480921	0.0372624	1.29063	0.196831	0.488623
ATAD3A	94.8536	-0.0500904	0.0466986	-1.07263	0.283436	0.584675
ATAD3B	403.724	-0.103802	0.0392193	-2.64671	0.00812787	0.0811023
ATAD3C	5.36233	0.0240675	0.130774	0.184039	0.853983	0.945443
ATAD5	109.1	-0.0018251	0.0394443	-0.0462704	0.963095	0.987654
ATAT1	96.9206	-0.0356376	0.036384	-0.979487	0.32734	0.626831
ATCAY	0.0760459	0.0282718	0.930495	0.0303836	0.975761
ATE1	235.966	0.00758222	0.0252894	0.299818	0.764316	0.90449
ATE1-AS1	0.761079	0.121982	0.221898	0.549721	0.582511
ATF1	96.0227	0.082506	0.0489941	1.684	0.0921823	0.330863
ATF2	550.562	0.0701666	0.0251753	2.78711	0.00531797	0.0606427
ATF3	274.189	0.0099102	0.100311	0.0987949	0.921301	0.972435
ATF4	4349.35	-0.0550868	0.0244767	-2.25058	0.0244119	0.152146
ATF5	125.942	0.0650176	0.0449657	1.44594	0.148195	0.421122
ATF6	588.192	0.0116873	0.0276335	0.422941	0.672338	0.86051
ATF6B	989.914	-0.0142311	0.0296509	-0.479955	0.631259	0.835891
ATF7	216.002	-0.0186146	0.0408228	-0.455986	0.6484	0.845319
ATF7-NPFF	2.68013	-0.0813841	0.119904	-0.678743	0.497301	0.754816
ATF7IP	2356.37	0.0858158	0.0248607	3.45187	0.00055671	0.0134887
ATF7IP2	272.275	-0.123154	0.0327731	-3.75777	0.000171435	0.00558988
ATG10	64.7924	-0.0258936	0.0363436	-0.712466	0.476176	0.739952
ATG101	46.8908	-0.0248206	0.0450025	-0.551538	0.581265	0.807056
ATG12	467.461	0.0529336	0.0239521	2.20998	0.0271067	0.162744
ATG13	754.95	0.0458339	0.0258206	1.77509	0.0758826	0.297925
ATG14	927.248	0.00536331	0.0367659	0.145877	0.884018	0.957688
ATG16L1	850.262	0.086547	0.0352643	2.45424	0.0141184	0.111734
ATG16L2	2040.32	-0.0529179	0.0623084	-0.849291	0.395719	0.680374
ATG2A	1783.52	0.081906	0.0692005	1.1836	0.23657	0.535702
ATG2B	1152.6	0.0327173	0.037343	0.876131	0.380959	0.670313
ATG3	677.563	-0.0087975	0.0322974	-0.27239	0.785322	0.913766
ATG4A	80.1664	0.139753	0.0327566	4.2664	1.98653e-05	0.00106508
ATG4B	442.077	-0.0115039	0.0245492	-0.468605	0.639352	0.840026
ATG4C	42.4164	0.0128432	0.0700196	0.183422	0.854467	0.945618
ATG4D	290.268	0.0227219	0.0392809	0.578447	0.562962	0.797654
ATG5	256.677	0.0710725	0.0281834	2.52178	0.0116762	0.100579
ATG7	200.661	-0.0328787	0.0417753	-0.787038	0.43126	0.707067
ATG9A	817.294	-0.00294493	0.0360667	-0.0816523	0.934923	0.977354
ATG9B	21.445	-0.143567	0.0668062	-2.149	0.0316341	0.177906
ATIC	260.866	0.00394623	0.0254196	0.155244	0.876629	0.954878
ATL1	18.1982	0.190617	0.0682037	2.79482	0.00519292	0.0597982
ATL2	459.77	-0.0265278	0.0355267	-0.7467	0.455245	0.725913
ATL3	297.34	0.0463474	0.0288301	1.6076	0.107922	0.359414
ATM	5257.23	-0.0546406	0.0298593	-1.82994	0.0672596	0.278902
ATMIN	502.452	0.00688722	0.0204872	0.336171	0.736742	0.891595
ATN1	489.944	0.0187925	0.0288844	0.650611	0.515297	0.766941
ATOH1	0
ATOH7	0.18071	-0.117802	0.453302	-0.259876	0.794959
ATOH8	15.9072	-0.123715	0.139421	-0.887349	0.374891	0.66566
ATOSA	999.018	0.0137057	0.0325893	0.42056	0.674077	0.860942
ATOSB	477.592	0.00600358	0.0527614	0.113787	0.909406	0.967767
ATOSBP1	10.6146	-0.00208619	0.0917063	-0.0227486	0.981851	0.99416
ATOX1	187.834	0.0017531	0.0248868	0.0704431	0.943841	0.981423
ATP10A	320.042	-0.0500945	0.0377897	-1.32561	0.184968	0.474351
ATP10B	1.62388	0.081112	0.161898	0.501005	0.616368	0.826829
ATP10D	239.626	-0.124932	0.0511393	-2.44297	0.0145669	0.113559
ATP11A	1268.31	-0.0847271	0.0294105	-2.88084	0.00396611	0.0504056
ATP11A-AS1	2.03906	-0.0345334	0.151664	-0.227696	0.819882	0.930007
ATP11AUN	0.520566	-0.262735	0.239668	-1.09625	0.272971
ATP11B	2148.92	0.0761036	0.0408138	1.86465	0.06223	0.266266
ATP11C	347.498	-0.0287812	0.0318828	-0.902718	0.366675	0.658705
ATP12A	0.0751076	-0.175722	1.01445	-0.173218	0.86248
ATP13A1	670.689	0.0254841	0.0281594	0.904995	0.365468	0.65762
ATP13A2	292.543	0.00974451	0.0345086	0.282379	0.777653	0.910393
ATP13A3	1023.02	0.0464652	0.053015	0.876454	0.380783	0.670278
ATP13A4	16.1165	0.021719	0.0901064	0.241038	0.809526	0.924336
ATP13A5	0.252236	-0.0663681	0.372878	-0.177989	0.858732
ATP1A1	1797.22	0.00750034	0.0201008	0.373137	0.709046	0.878545
ATP1A1-AS1	21.5901	-0.00790858	0.0530829	-0.148986	0.881565	0.957024
ATP1A2	0.56206	-0.0573357	0.252582	-0.226999	0.820425
ATP1A3	88.8403	0.333441	0.0554823	6.00986	1.85682e-09	3.83673e-07
ATP1A4	10.7905	-0.434484	0.269748	-1.6107	0.107244	0.358325
ATP1B1	49.2989	-0.00819209	0.073857	-0.110918	0.911681	0.968283
ATP1B2	1.34323	0.296172	0.222638	1.33028	0.183425	0.472369
ATP1B3	460.862	-0.0030493	0.0345967	-0.0881385	0.929767	0.975969
ATP1B4	0.0421026	-0.141636	1.45004	-0.097677	0.922189
ATP23	34.8231	0.0188946	0.0637649	0.296316	0.766989	0.905178
ATP2A1	18.1649	-0.0970396	0.0586346	-1.65499	0.0979272	0.34127
ATP2A1-AS1	0.680016	-0.109099	0.21225	-0.51401	0.607245
ATP2A2	2516.22	0.0454763	0.0391669	1.16109	0.245605	0.545121
ATP2A3	3190.21	0.027361	0.0271423	1.00806	0.313427	0.612424
ATP2B1	2530.39	-0.0297896	0.0442233	-0.673617	0.500555	0.756738
ATP2B1-AS1	112.908	-0.160948	0.0672186	-2.39439	0.0166479	0.122511
ATP2B2	1.43184	0.0460217	0.171942	0.267659	0.788962	0.915418
ATP2B3	0.323541	-0.500295	0.347952	-1.43783	0.150483
ATP2B4	1572.87	0.213625	0.0571038	3.741	0.000183287	0.00589275
ATP2C1	655.729	0.0365173	0.0165234	2.21004	0.0271025	0.162744
ATP2C2	6.51954	0.0256579	0.131509	0.195104	0.845311	0.942024
ATP2C2-AS1	2.25373	0.00600128	0.12956	0.0463203	0.963055	0.987654
ATP4A	0.152316	0.096595	0.515797	0.187273	0.851447
ATP4B	0.0354957	-0.103656	1.70383	-0.060837	0.951489
ATP5F1A	2100.28	-0.0173086	0.0194127	-0.891614	0.3726	0.663707
ATP5F1AP1	0.0481915	0.047821	1.39289	0.0343322	0.972612
ATP5F1AP2	0.43065	-0.290102	0.299679	-0.968042	0.333023
ATP5F1AP3	1.31287	-0.508527	0.160301	-3.17233	0.00151221	0.0273986
ATP5F1AP4	0
ATP5F1AP7	0.0242792	-0.108876	2.13666	-0.050956	0.959361
ATP5F1AP8	0.0208999	-0.0995615	2.40314	-0.0414298	0.966953
ATP5F1B	3281.89	0.00795594	0.0182834	0.435146	0.663457	0.855129
ATP5F1BP1	0.00878362	-0.00422818	5.99099	-0.000705756	0.999437
ATP5F1C	689.415	-0.0239374	0.0218689	-1.09459	0.273697	0.573856
ATP5F1CP1	1.22694	0.0777014	0.181941	0.427068	0.66933	0.858965
ATP5F1D	277.202	-0.0470805	0.0358946	-1.31163	0.189644	0.480639
ATP5F1E	1495.25	-0.0516592	0.0361085	-1.43067	0.152526	0.427519
ATP5IF1	303.18	0.0125639	0.0290751	0.432119	0.665655	0.856161
ATP5MC1	117.027	-0.0369394	0.0345154	-1.07023	0.284516	0.585673
ATP5MC2	1060.2	-0.0424061	0.0220255	-1.92532	0.0541893	0.24473
ATP5MC3	452.317	0.0192312	0.0274024	0.701806	0.4828	0.744233
ATP5ME	48.5246	-0.111615	0.0545849	-2.04479	0.0408753	0.208863
ATP5MF	114.396	-0.0309742	0.0348924	-0.887706	0.374699	0.665512
ATP5MF-PTCD1	0.207887	0.113638	0.435703	0.260815	0.794235
ATP5MFP1	0.395153	0.0828472	0.272459	0.304072	0.761073
ATP5MG	472.053	-0.0605562	0.0258939	-2.33863	0.0193548	0.134367
ATP5MGL	1.18152	0.105108	0.180911	0.580993	0.561245	0.797218
ATP5MGP3	0.393972	-0.496891	0.291815	-1.70276	0.0886126
ATP5MGP7	0.00241277	-0.0157501	6.27759	-0.00250895	0.997998
ATP5MJ	419.398	-0.057507	0.0285034	-2.01755	0.0436383	0.216472
ATP5MK	193.106	-0.0606125	0.0331706	-1.8273	0.0676554	0.279749
ATP5PB	781.463	0.00166574	0.022106	0.0753522	0.939934	0.979742
ATP5PBP1	19.5942	-0.334	0.123871	-2.69635	0.00701048	0.0733959
ATP5PBP2	0.00103559	-0.020738	6.27759	-0.00330351	0.997364
ATP5PBP4	0
ATP5PD	187.091	-0.0644534	0.0314119	-2.05188	0.0401816	0.20635
ATP5PDP1	0.0379281	0.016777	1.6491	0.0101734	0.991883
ATP5PDP2	0.106926	-0.0004485	0.668662	-0.000670743	0.999465
ATP5PDP3	0.0089526	-0.00145258	4.60567	-0.000315389	0.999748
ATP5PF	160.934	-0.0488335	0.0306043	-1.59564	0.110569	0.364401
ATP5PO	126.408	-0.0580776	0.0302517	-1.91981	0.0548819	0.246509
ATP5POP1	0.0359795	-0.240205	1.652	-0.145403	0.884393
ATP6	21151.7	-0.0393946	0.0374941	-1.05069	0.293403	0.593584
ATP6AP1	1050.47	0.00341392	0.0275871	0.123751	0.901513	0.964954
ATP6AP1-DT	5.50081	0.0205269	0.091286	0.224863	0.822086	0.930901
ATP6AP2	1539.45	-0.0422136	0.0257815	-1.63736	0.101554	0.347375
ATP6V0A1	399.881	-0.0893356	0.0425279	-2.10063	0.0356732	0.192037
ATP6V0A2	464.843	0.0273686	0.0188293	1.45351	0.146082	0.418319
ATP6V0A4	0.0239226	0.0147702	2.23115	0.00661999	0.994718
ATP6V0B	1422.21	-0.0546638	0.0402546	-1.35795	0.174479	0.459716
ATP6V0C	26.3386	-0.106839	0.0651721	-1.63934	0.101143	0.346891
ATP6V0CP4	1.1204	0.179383	0.210246	0.853205	0.393545	0.678921
ATP6V0D1	685.303	0.0188211	0.0407928	0.461383	0.644524	0.843395
ATP6V0D1-DT	26.5896	-0.148447	0.0832817	-1.78247	0.0746732	0.295574
ATP6V0D2	0.0210626	-0.113792	2.59084	-0.0439207	0.964968
ATP6V0E1	344.54	0.0376128	0.0462169	0.813831	0.415742	0.694789
ATP6V0E1P1	1.75794	-0.188104	0.149207	-1.26069	0.20742	0.501439
ATP6V0E1P4	0
ATP6V0E2	142.043	-0.110141	0.0525652	-2.09532	0.0361429	0.193386
ATP6V0E2-AS1	11.2149	-0.320277	0.0879049	-3.64345	0.000269007	0.00791525
ATP6V1A	372.155	0.060587	0.0434926	1.39304	0.163607	0.444437
ATP6V1B1	0.586807	-0.0709906	0.22712	-0.312569	0.754608
ATP6V1B1-AS1	0.018817	-0.0756059	2.6747	-0.0282671	0.977449
ATP6V1B2	1285.17	0.0210335	0.036339	0.578813	0.562715	0.797587
ATP6V1C1	264.622	-0.0535138	0.0429784	-1.24513	0.213084	0.508646
ATP6V1C2	17.5611	0.192593	0.0753754	2.55511	0.0106154	0.0954139
ATP6V1D	135.118	-0.000509877	0.0377334	-0.0135126	0.989219	0.997132
ATP6V1E1	429.72	0.0733195	0.0346963	2.11318	0.0345853	0.188563
ATP6V1E2	54.2281	0.00031882	0.0534748	0.00596206	0.995243	0.99812
ATP6V1F	244.593	-0.0339887	0.0369221	-0.920551	0.357285	0.651057
ATP6V1FNB	14.9702	0.301363	0.0634937	4.74635	2.07122e-06	0.000185804
ATP6V1G1	1173.5	-0.00340247	0.0230147	-0.147839	0.88247	0.957215
ATP6V1G1P2	0.00516966	-0.00583202	6.27759	-0.000929022	0.999259
ATP6V1G1P4	0.162741	-0.275842	0.482615	-0.571558	0.567622
ATP6V1G1P5	0.00413653	-0.0157999	6.27759	-0.00251688	0.997992
ATP6V1G2	9.5903	0.0777245	0.0754694	1.02988	0.303066	0.602364
ATP6V1G2-DDX39B	0
ATP6V1G3	0.203806	0.107205	0.445297	0.240749	0.80975
ATP6V1H	171.039	0.0912781	0.0325591	2.80346	0.00505577	0.0587306
ATP7A	243.86	0.0192135	0.0386101	0.497629	0.618746	0.82869
ATP7B	12.1696	-0.0357207	0.075274	-0.474542	0.635113	0.838118
ATP7BP1	0
ATP8	3467.96	-0.057399	0.0489204	-1.17331	0.24067	0.539549
ATP8A1	1621.46	0.0909386	0.0366944	2.47827	0.0132022	0.107906
ATP8A2	8.48343	0.00566674	0.0864121	0.0655782	0.947714	0.982888
ATP8A2P2	1.3108	-0.0199291	0.173211	-0.115057	0.9084	0.967559
ATP8B1	14.5041	-0.1164	0.0826338	-1.40863	0.158945	0.438428
ATP8B1-AS1	17.2068	0.00560569	0.0667996	0.0839179	0.933122	0.976615
ATP8B2	1231.73	0.0139138	0.0387069	0.359465	0.719247	0.883405
ATP8B3	42.6508	0.0586555	0.0550914	1.0647	0.287014	0.587574
ATP8B4	174.316	-0.103176	0.0508081	-2.03071	0.0422846	0.213045
ATP8B5P	0.5684	-0.187331	0.238154	-0.786596	0.431518
ATP9A	59.0839	-0.0520372	0.0825184	-0.630613	0.528293	0.775384
ATP9B	299.318	0.00459976	0.0210894	0.218108	0.827345	0.933944
ATPAF1	188.736	-0.0135063	0.0290007	-0.465723	0.641414	0.841249
ATPAF2	150.436	-0.0890131	0.0236628	-3.76173	0.000168742	0.00552165
ATPSCKMT	24.9345	-0.0909865	0.0651807	-1.39591	0.162741	0.443248
ATR	652.52	0.0713725	0.0198721	3.5916	0.000328658	0.00916849
ATRAID	317.876	-0.0211134	0.0200375	-1.0537	0.292022	0.592
ATRIP	5.38443	0.0476093	0.0879097	0.54157	0.588115	0.811278
ATRIP-TREX1	5.38443	0.0476093	0.0879097	0.54157	0.588115	0.811278
ATRN	384.91	-0.00785502	0.0349214	-0.224934	0.82203	0.930901
ATRNL1	0.615509	0.196326	0.270178	0.726654	0.467438
ATRX	1413.75	0.0500851	0.0257221	1.94717	0.0515149	0.237374
ATXN1	1025.77	0.166951	0.025097	6.65225	2.88647e-11	9.6513e-09
ATXN10	293.866	-0.0414111	0.0268123	-1.54448	0.122472	0.383299
ATXN1L	2500.34	0.0107065	0.0299511	0.357467	0.720742	0.883807
ATXN2	183.648	0.00351127	0.0399088	0.0879823	0.929891	0.975969
ATXN2-AS	0.442261	0.0489746	0.262088	0.186863	0.851768
ATXN2L	1968.23	-0.0167355	0.0214805	-0.779103	0.435919	0.710492
ATXN3	591.205	-0.0357264	0.0229827	-1.55449	0.120067	0.379198
ATXN3L	0.0445805	0.00908898	1.43232	0.00634566	0.994937
ATXN7	2020.94	0.0260232	0.0299851	0.86787	0.385466	0.67337
ATXN7L1	242.677	0.0340369	0.0338758	1.00476	0.315015	0.613548
ATXN7L2	97.6639	0.00950331	0.0390603	0.243298	0.807774	0.923392
ATXN7L3	1255.41	-0.00551423	0.0212253	-0.259796	0.795021	0.917908
ATXN7L3-AS1	85.8053	-0.00442726	0.0362052	-0.122282	0.902675	0.965128
ATXN7L3B	1074.64	-0.0386525	0.0257931	-1.49856	0.133989	0.40105
ATXN7L3P1	0.0486842	-0.0615153	1.37572	-0.0447151	0.964334
AUH	138.62	0.0681458	0.028682	2.3759	0.017506	0.126497
AUNIP	4.84408	-0.172297	0.0886457	-1.94366	0.0519371	0.238602
AUP1	1414.64	0.0228593	0.0186509	1.22564	0.220334	0.517423
AURKA	4.46039	0.0852349	0.105434	0.808418	0.41885	0.69764
AURKAIP1	283.065	-0.0110275	0.0284516	-0.38759	0.69832	0.873796
AURKB	13.7175	0.0583107	0.070326	0.829148	0.407021	0.689263
AURKBP1	0.0237617	-0.0470384	2.28316	-0.0206023	0.983563
AURKC	8.26824	0.0596709	0.0888997	0.671216	0.502083	0.757971
AUTS2	449.82	0.0749827	0.0711751	1.0535	0.292114	0.592084
AVEN	51.7719	0.0205317	0.0343937	0.596961	0.550534	0.790036
AVIL	27.7239	-0.118553	0.0607884	-1.95025	0.0511458	0.236576
AVL9	556.453	-0.0236237	0.0297112	-0.79511	0.42655	0.703899
AVP	0.303128	-0.254665	0.353189	-0.721044	0.470882
AVPI1	30.4549	-0.0109318	0.0587427	-0.186096	0.85237	0.94525
AVPR1A	2.97994	-0.355193	0.149056	-2.38295	0.0171744	0.124886
AVPR1B	0.422748	0.0750008	0.273245	0.274482	0.783714
AVPR2	33.6936	-0.0136124	0.0538192	-0.252929	0.800323	0.91988
AWAT1	0.445133	-0.161949	0.267142	-0.606231	0.544361
AWAT2	0.110311	-0.294367	0.694477	-0.423869	0.671661
AXDND1	1.22212	-0.294721	0.188241	-1.56565	0.11743	0.375629
AXIN1	683.891	0.00107611	0.0247313	0.043512	0.965293	0.987995
AXIN2	105.951	-0.202386	0.0554976	-3.64674	0.000265585	0.00787759
AXL	9.61018	-0.0896247	0.108922	-0.822834	0.410603	0.691844
AZGP1	0.00474856	-0.0128276	6.27759	-0.0020434	0.99837
AZGP1P1	0.0247725	-0.0680214	2.33225	-0.0291655	0.976733
AZGP1P2	0.0012446	-0.0188265	6.27759	-0.002999	0.997607
AZI2	161.706	0.0363386	0.0285814	1.27141	0.203584	0.496977
AZIN1	1234.89	0.0162667	0.031993	0.508446	0.611141	0.824993
AZIN2	42.5713	-0.1303	0.0471879	-2.7613	0.00575719	0.0643225
AZU1	75.7383	0.0960511	0.134155	0.71597	0.47401	0.738581
AZU1P1	0
B2M	49091.9	0.0634002	0.0291296	2.17648	0.029519	0.170602
B3GALNT1	5.53136	-0.0789217	0.105191	-0.750274	0.45309	0.724502
B3GALNT2	62.7964	0.0570029	0.043415	1.31298	0.18919	0.480223
B3GALT1	0.357015	-0.282	0.288029	-0.979066	0.327547
B3GALT1-AS1	0.506338	0.26797	0.269139	0.995656	0.319417
B3GALT2	1.8037	0.00621214	0.153953	0.0403509	0.967813	0.988651
B3GALT4	52.1067	0.0928295	0.0429214	2.16278	0.0305582	0.173983
B3GALT5	0.0774864	0.0253007	0.970581	0.0260676	0.979203
B3GALT6	49.3325	-0.0701363	0.0687554	-1.02008	0.307689	0.60663
B3GALT9	4.58206	0.0165176	0.103693	0.159293	0.873438	0.953476
B3GAT1	234.502	0.486042	0.0874541	5.55768	2.73381e-08	4.26058e-06
B3GAT1-DT	12.3911	0.460769	0.107723	4.27736	1.89123e-05	0.00102818
B3GAT2	16.648	0.103491	0.060658	1.70614	0.0879814	0.322362
B3GAT3	390.269	0.0227716	0.0225393	1.0103	0.31235	0.611466
B3GLCT	90.0126	0.104031	0.0405973	2.5625	0.010392	0.0942818
B3GNT2	492.405	0.00764045	0.0464363	0.164536	0.869309	0.951583
B3GNT3	0.541344	-0.364671	0.249368	-1.46238	0.143637
B3GNT4	13.0846	-0.0994771	0.0774787	-1.28393	0.199167	0.491371
B3GNT5	151.628	-0.137033	0.0883991	-1.55016	0.121103	0.380713
B3GNT6	0.0405142	0.0230165	1.55311	0.0148196	0.988176
B3GNT7	107.472	-0.263723	0.0924025	-2.85407	0.00431628	0.0533802
B3GNT8	16.1055	0.12919	0.0940345	1.37386	0.169486	0.453293
B3GNT9	11.0886	0.0898944	0.0695882	1.29181	0.196424	0.488277
B3GNTL1	150.62	-0.0603366	0.0387521	-1.55699	0.119472	0.378679
B3GNTL1P1	0.0229545	0.00654226	2.65497	0.00246416	0.998034
B3GNTL1P2	0.000277878	-0.02402	6.27759	-0.00382631	0.996947
B4GALNT1	0.259775	-0.115029	0.370875	-0.310155	0.756443
B4GALNT2	0.117392	-0.0904931	0.891872	-0.101464	0.919182
B4GALNT2P1	0.00093451	-0.0230971	6.27759	-0.0036793	0.997064
B4GALNT3	18.5053	0.225148	0.102487	2.19685	0.0280311	0.165554
B4GALNT4	24.1609	0.495072	0.125773	3.93622	8.27742e-05	0.00326656
B4GALT1	2245.7	-0.00246844	0.0365277	-0.0675772	0.946122	0.98245
B4GALT2	16.4118	0.251398	0.0623637	4.03115	5.55038e-05	0.00239043
B4GALT3	463.517	0.0346393	0.0259299	1.33588	0.181587	0.469213
B4GALT4	232.438	0.0376906	0.0424566	0.887744	0.374679	0.665512
B4GALT4-AS1	1.99567	0.225304	0.149244	1.50964	0.131136	0.396773
B4GALT5	531.768	0.201097	0.0599779	3.35286	0.000799821	0.0171231
B4GALT6	24.9504	-0.1483	0.0634338	-2.33787	0.019394	0.134367
B4GALT7	221.985	0.0138439	0.0267754	0.517038	0.60513	0.820734
B4GAT1	14.851	0.0618708	0.06546	0.945169	0.344573	0.640526
B4GAT1-DT	6.90533	-0.00190223	0.0758845	-0.0250675	0.980001	0.993965
B9D1	5.62462	0.0373878	0.08532	0.438207	0.661236	0.853783
B9D2	72.5122	-0.115897	0.0483782	-2.39565	0.016591	0.122385
BAALC	3.60141	-0.4074	0.110234	-3.69579	0.000219207	0.006798
BAAT	0.623415	0.0447852	0.233351	0.191922	0.847803
BABAM1	129.555	0.00150575	0.0256157	0.0587826	0.953125	0.984479
BABAM2	130.018	0.0253528	0.0268595	0.943903	0.345219	0.641076
BACE1	77.1049	-0.120879	0.0534526	-2.26143	0.0237325	0.149928
BACE2	32.3726	-0.0838746	0.0710376	-1.18071	0.237719	0.536621
BACH1	2004.53	-0.00561759	0.0387094	-0.145122	0.884615	0.957758
BACH1-IT3	0.197209	-0.00812608	0.41044	-0.0197984	0.984204
BACH2	711.945	-0.261215	0.0535588	-4.87715	1.07627e-06	0.000103087
BAD	34.4665	-0.0441581	0.0416627	-1.0599	0.289192	0.58941
BAG1	605.977	-0.00833894	0.045851	-0.18187	0.855684	0.945662
BAG2	36.8294	0.0383506	0.043779	0.876005	0.381027	0.670313
BAG3	209.951	-0.0350597	0.0447653	-0.783189	0.433516	0.708402
BAG4	343.413	-0.0357569	0.0386628	-0.924841	0.355049	0.649023
BAG5	645.757	0.0103562	0.0233856	0.442846	0.657877	0.852117
BAG6	1336.03	-0.0281795	0.0278891	-1.01041	0.312297	0.611449
BAHCC1	85.3281	-0.0958246	0.0503463	-1.90331	0.057	0.252829
BAHD1	264.147	0.0962604	0.0252381	3.81409	0.000136688	0.00479711
BAIAP2	65.6583	-0.209165	0.0585144	-3.5746	0.000350768	0.00957066
BAIAP2-DT	83.1014	-0.0583472	0.0698139	-0.835754	0.403293	0.685952
BAIAP2L1	16.9162	-0.0955387	0.0679365	-1.40629	0.159637	0.439583
BAIAP2L2	13.906	-0.0392221	0.0610483	-0.642477	0.520564	0.770173
BAIAP3	193.583	0.278323	0.0787282	3.53523	0.000407419	0.010765
BAK1	354.422	0.079869	0.0368759	2.16588	0.03032	0.173217
BAMBI	3.5305	0.00975731	0.126496	0.077135	0.938516	0.979625
BANCR	0.0104786	0.00256824	4.81039	0.000533895	0.999574
BANF1	114.674	0.0203173	0.0485271	0.41868	0.67545	0.861469
BANF2	0.0162654	-0.0497757	3.24911	-0.0153198	0.987777
BANK1	696.306	-0.0358107	0.0700127	-0.511489	0.609009	0.823263
BANP	182.541	-0.063428	0.0242248	-2.61831	0.00883658	0.0852149
BAP1	1180.7	-0.00404294	0.0241978	-0.167079	0.867308	0.951078
BARD1	81.2489	-0.0224425	0.0371971	-0.603341	0.546282	0.787372
BARHL1	0.421278	-0.0457391	0.281407	-0.162537	0.870883
BARHL2	0.000297591	-0.0244528	6.27759	-0.00389526	0.996892
BARX1	0.0542689	0.0306137	1.32435	0.0231161	0.981558
BARX1-DT	0.00818409	-0.0396555	5.23797	-0.00757076	0.993959
BARX2	0.263929	-0.103405	0.379044	-0.272804	0.785004
BASP1	457.163	-0.0159084	0.107407	-0.148114	0.882253	0.957215
BASP1-AS1	1.40305	0.0739834	0.227078	0.325806	0.744571	0.895004
BATF	59.6415	0.270354	0.0543787	4.97168	6.63753e-07	6.93547e-05
BATF2	10.2939	0.254671	0.163235	1.56014	0.118726	0.377354
BATF3	15.809	-0.188467	0.0804032	-2.34402	0.0190769	0.133393
BAX	522.968	0.00927377	0.0237853	0.389895	0.696614	0.872553
BAZ1A	932.376	0.00533814	0.0326921	0.163285	0.870294	0.952151
BAZ1A-AS1	39.092	-0.0859145	0.0567989	-1.51261	0.130379	0.395395
BAZ1B	869.321	0.0814561	0.0176809	4.60702	4.08478e-06	0.000312996
BAZ2A	4954.64	0.0394062	0.0389426	1.0119	0.311584	0.610681
BAZ2B	370.371	-0.043462	0.0399487	-1.08795	0.276619	0.576891
BAZ2B-AS1	9.78795	-0.129848	0.0865006	-1.50112	0.133324	0.39978
BBC3	139.345	-0.00679126	0.0506313	-0.134131	0.893299	0.961612
BBIP1	367.184	-0.0540298	0.0300783	-1.79631	0.072446	0.290764
BBIP1P1	0.582687	-0.403924	0.219025	-1.84419	0.0651555
BBLN	284.817	-0.0271012	0.0327044	-0.828672	0.40729	0.689312
BBOF1	18.1395	0.0429259	0.0796608	0.538858	0.589985	0.812356
BBOX1	0.00484595	-0.0117595	6.27759	-0.00187325	0.998505
BBOX1-AS1	0.0534577	0.0348282	1.40849	0.0247274	0.980272
BBS1	6.05244	0.104905	0.0785171	1.33608	0.181522	0.469118
BBS10	36.594	0.00928348	0.0622997	0.149013	0.881543	0.957024
BBS12	11.6572	0.0549022	0.065237	0.84158	0.400023	0.682969
BBS2	506.353	0.0070546	0.0321362	0.219522	0.826244	0.933388
BBS4	123.836	-0.00675844	0.0268802	-0.251428	0.801483	0.92008
BBS5	12.443	0.0603177	0.065151	0.925815	0.354542	0.648662
BBS7	56.1627	0.0740086	0.0424667	1.74274	0.0813784	0.309141
BBS9	103.839	0.0648124	0.0365543	1.77304	0.0762217	0.298671
BBX	1284.34	0.048354	0.0240784	2.00819	0.0446234	0.219418
BCAM	1.48609	-0.280861	0.308393	-0.910725	0.36244	0.654524
BCAN	0.541824	-0.269016	0.25016	-1.07537	0.282207
BCAP29	236.963	0.054802	0.0271504	2.01846	0.0435432	0.216243
BCAP31	503.993	0.00256938	0.0280772	0.0915113	0.927086	0.974721
BCAP31P1	0.102025	0.123856	0.720471	0.17191	0.863509
BCAP31P2	0.140663	-0.0778051	0.563514	-0.138071	0.890184
BCAR1	0.223816	-0.141684	0.440876	-0.32137	0.74793
BCAR1P1	0.000583324	-0.0217687	6.27759	-0.00346768	0.997233
BCAR1P2	0
BCAR3	15.7695	-0.0130109	0.0810315	-0.160566	0.872435	0.953149
BCAR4	0.277645	-0.263823	0.344561	-0.76568	0.443866
BCAS1	9.99617	-0.139212	0.0908803	-1.53182	0.125567	0.387968
BCAS2	347.391	-0.0483874	0.041675	-1.16106	0.245616	0.545121
BCAS3	129.721	0.0289048	0.0301648	0.958228	0.337948	0.635077
BCAS4	187.269	-0.09146	0.0449982	-2.03252	0.0421006	0.212603
BCAT1	65.5161	0.0058085	0.0928407	0.0625642	0.950114	0.983762
BCAT2	56.01	-0.109529	0.0434359	-2.52161	0.0116818	0.100579
BCCIP	304.53	0.00128977	0.0247507	0.0521103	0.958441	0.986142
BCDIN3D	25.7444	0.0203398	0.0506968	0.401205	0.68827	0.868364
BCDIN3D-AS1	4.77033	-0.166485	0.0861755	-1.93193	0.0533676	0.243023
BCHE	0.00265399	-0.0175992	6.27759	-0.00280349	0.997763
BCKDHA	3.13385	-0.101563	0.107924	-0.941056	0.346676	0.642679
BCKDHB	53.1537	-0.00469398	0.0547892	-0.0856734	0.931726	0.97643
BCKDK	220.591	-0.0608713	0.0482142	-1.26252	0.206762	0.500903
BCL10	290.001	-0.0254802	0.0313962	-0.811568	0.41704	0.696076
BCL11A	199.507	-0.183593	0.0483948	-3.79365	0.000148449	0.00504617
BCL11B	1893.39	-0.0167096	0.037984	-0.439912	0.660001	0.853197
BCL2	685.997	-0.215227	0.0495826	-4.34078	1.41978e-05	0.000834177
BCL2A1	512.875	-0.0745456	0.105638	-0.70567	0.480393	0.742614
BCL2L1	246.403	0.0232827	0.112421	0.207103	0.835929	0.937705
BCL2L10	1.64383	-0.144074	0.153174	-0.940592	0.346914	0.642747
BCL2L11	733.224	-0.0373758	0.0431734	-0.865715	0.386647	0.674422
BCL2L12	46.8519	-0.0352184	0.0351	-1.00337	0.315681	0.614261
BCL2L12P1	0.0485132	-0.0546198	1.29435	-0.0421987	0.96634
BCL2L13	273.753	-0.0131301	0.0425121	-0.308857	0.757431	0.900891
BCL2L14	3.34911	0.196167	0.149758	1.30989	0.190232	0.480876
BCL2L15	18.0148	0.00731279	0.0649025	0.112674	0.910289	0.967933
BCL2L2	169.991	-0.0710299	0.0324754	-2.18719	0.0287285	0.167512
BCL2L2-PABPN1	1.33302	0.0917173	0.166837	0.549742	0.582496	0.807519
BCL3	994.985	-0.0348695	0.0614629	-0.567326	0.570493	0.801112
BCL6	1397.15	-0.0768679	0.0778628	-0.987222	0.323534	0.623262
BCL6B	0.699025	-0.279243	0.219779	-1.27056	0.203884
BCL7A	100.366	-0.228478	0.0666218	-3.42948	0.000604729	0.0143127
BCL7B	674.083	-0.0476683	0.0377728	-1.26197	0.206958	0.50104
BCL7C	114.78	-0.0176627	0.0307289	-0.574792	0.565432	0.799132
BCL9	123.007	-0.0735627	0.0409513	-1.79635	0.0724396	0.290764
BCL9L	1963.3	0.0606971	0.0485828	1.24935	0.211536	0.506529
BCLAF1	5690.38	-0.0416325	0.0366188	-1.13692	0.255573	0.554614
BCLAF1P2	20.0443	-0.139818	0.0645791	-2.16507	0.0303826	0.173305
BCLAF3	266.834	-0.0432863	0.0353961	-1.22291	0.221363	0.518649
BCO1	0.0147836	0.013456	5.05271	0.00266313	0.997875
BCO2	12.7444	0.0332789	0.0659525	0.504589	0.613847	0.82606
BCOR	443.954	0.104722	0.0515213	2.03259	0.0420942	0.212603
BCORL1	88.408	0.0176607	0.0420618	0.419876	0.674576	0.861071
BCORP1	105.943	-0.0209765	0.0717071	-0.29253	0.769882	0.90641
BCR	1102.74	0.0200308	0.0347868	0.575818	0.564738	0.798642
BCRP2	0.0746071	0.00980649	0.952593	0.0102945	0.991786
BCRP4	0.140249	-0.00611474	0.621028	-0.00984615	0.992144
BCRP7	0.000462771	-0.0232094	6.27759	-0.00369718	0.99705
BCRP8	0.1377	-0.084551	0.543642	-0.155527	0.876406
BCRP9	0.00111367	-0.0227888	6.27759	-0.00363019	0.997104
BCS1L	93.6833	-0.0257994	0.044581	-0.578708	0.562786	0.797587
BCYRN1	0.172087	-0.3766	0.479405	-0.785557	0.432127
BDH1	89.6049	-0.163008	0.0556456	-2.9294	0.00339614	0.0455571
BDH2	65.6199	0.0309189	0.0431502	0.716541	0.473657	0.738389
BDKRB1	0.00939666	-0.133318	4.58782	-0.0290591	0.976817
BDKRB2	0.235883	0.0955077	0.495549	0.192731	0.84717
BDNF	0.846617	-0.564104	0.185255	-3.04501	0.00232673
BDNF-AS	4.59575	-0.10143	0.099802	-1.01631	0.309481	0.609038
BDP1	1200.05	0.0272243	0.0273851	0.994127	0.320161	0.619243
BEAN1	8.75097	-0.105141	0.0978879	-1.0741	0.282778	0.58412
BEAN1-AS1	0.485913	0.131067	0.266726	0.49139	0.62315
BECN1	592.111	0.0386385	0.0182351	2.11891	0.0340977	0.186791
BECN2	0.00213339	-0.0210454	6.27759	-0.00335247	0.997325
BEGAIN	32.3273	-0.131044	0.121866	-1.07532	0.282233	0.583373
BEND2	31.2682	-0.177442	0.0959629	-1.84907	0.064448	0.271812
BEND3	16.7715	-0.0636489	0.0519877	-1.2243	0.220837	0.517944
BEND3P2	0.17344	0.0947977	0.505314	0.187602	0.851189
BEND4	35.7451	-0.0851264	0.072795	-1.1694	0.242243	0.541426
BEND5	21.9499	-0.221285	0.0616724	-3.58807	0.000333139	0.00920222
BEND6	1.17703	-0.327361	0.172732	-1.8952	0.0580659	0.25534
BEND7	5.07724	-0.145581	0.165064	-0.881967	0.377795	0.668043
BEST1	80.6736	-0.118125	0.0920996	-1.28258	0.199638	0.491993
BEST2	0.678348	-0.0549798	0.223343	-0.246167	0.805553
BEST3	0.269054	-0.376548	0.383613	-0.981585	0.326305
BEST4	9.28279	-0.0357611	0.0902255	-0.396352	0.691845	0.869773
BET1	93.9408	-0.00449552	0.0344477	-0.130503	0.896169	0.962817
BET1L	288.894	0.0346422	0.036556	0.947647	0.343309	0.639818
BEX1	4.46114	-0.0852735	0.144415	-0.590473	0.554873	0.792984
BEX2	180.061	-0.143249	0.048069	-2.98008	0.00288174	0.0414672
BEX3	73.7834	-0.181938	0.0597063	-3.04722	0.00230966	0.0361486
BEX4	433.412	-0.142898	0.0394059	-3.62632	0.000287494	0.00833376
BEX5	23.0901	-0.117666	0.067922	-1.73236	0.0832088	0.313308
BFAR	282.577	0.050203	0.0255646	1.96377	0.0495566	0.232501
BFSP1	19.33	0.579478	0.0912567	6.34997	2.15352e-10	5.91094e-08
BFSP2	1.80945	-0.019331	0.156207	-0.123753	0.901511	0.964954
BFSP2-AS1	1.08241	-0.3025	0.183444	-1.64901	0.0991466	0.34403
BGLAP	1.60803	-0.125533	0.145871	-0.860577	0.389471	0.676525
BGLT3	0.0045511	-0.0131346	6.27759	-0.0020923	0.998331
BGN	0.0127055	-0.0970849	3.417	-0.0284123	0.977333
BHLHA15	2.41911	0.207341	0.138061	1.50181	0.133146	0.399504
BHLHA9	0.000700245	-0.0234653	6.27759	-0.00373795	0.997018
BHLHE22	0.0442298	-0.0393691	1.81876	-0.0216461	0.98273
BHLHE22-AS1	0.0130469	-0.0854921	4.03975	-0.0211627	0.983116
BHLHE23	0.0145315	-0.056478	3.15597	-0.0178956	0.985722
BHLHE40	2253.98	-0.000254764	0.0583059	-0.00436943	0.996514	0.998686
BHLHE40-AS1	6.49662	-0.135087	0.087029	-1.5522	0.120614	0.380121
BHLHE41	5.43245	0.326535	0.118524	2.755	0.0058692	0.0651386
BHMT	0.0968354	-0.0482088	0.746706	-0.0645619	0.948523
BHMT2	0.148344	-0.0874576	0.524353	-0.166791	0.867534
BICC1	3.72738	-0.194203	0.149856	-1.29593	0.195	0.486441
BICD1	80.3822	0.0312274	0.0462785	0.674771	0.499821	0.756031
BICD1P1	0.715836	0.109138	0.273104	0.399622	0.689435
BICD2	753.484	-0.000190409	0.0256994	-0.00740906	0.994088	0.997968
BICDL1	359.962	0.0658347	0.039073	1.68491	0.0920051	0.330657
BICDL2	1.76267	-0.559233	0.245475	-2.27817	0.0227166	0.146428
BICRA	439.847	-0.0181016	0.0269028	-0.672853	0.501041	0.757306
BICRAL	616.764	0.0731755	0.030025	2.43715	0.0148034	0.114659
BID	488.152	-0.0357505	0.0445967	-0.80164	0.422761	0.700788
BIK	5.37249	0.0681015	0.0901674	0.755279	0.450082	0.722434
BIN1	860.994	0.00914027	0.0331278	0.275909	0.782618	0.912229
BIN2	2929.91	-0.0221188	0.0447334	-0.494458	0.620982	0.829669
BIN2P2	1.38357	-0.345961	0.183528	-1.88506	0.0594215	0.258882
BIN3	270.155	0.0185823	0.0430939	0.431204	0.66632	0.856418
BIRC2	676.413	-0.0035622	0.0323192	-0.110219	0.912236	0.968592
BIRC3	2441.93	-0.0547754	0.0404579	-1.35389	0.175772	0.461515
BIRC5	12.192	0.0386902	0.0952671	0.406124	0.684652	0.866395
BIRC6	2286.92	0.0790178	0.0265187	2.9797	0.00288534	0.0414866
BIRC6-AS2	2.53335	0.13823	0.130266	1.06114	0.288628	0.588947
BIRC7	2.49541	-0.383723	0.201309	-1.90614	0.0566327	0.251807
BIRC8	0.00171128	-0.0210096	6.27759	-0.00334677	0.99733
BISPR	91.5043	0.0123954	0.0464466	0.266875	0.789565	0.915763
BIVM	60.43	0.0641253	0.0425561	1.50684	0.131851	0.397498
BIVM-ERCC5	0
BLACAT1	0.634601	0.0969201	0.234744	0.412876	0.679697
BLACE	0.0668218	0.0836784	1.06198	0.0787947	0.937196
BLCAP	578.309	-0.0534688	0.0201389	-2.65501	0.00793065	0.0796965
BLID	0
BLK	431.175	-0.0384638	0.0677195	-0.567987	0.570044	0.800938
BLM	84.8528	0.0668995	0.0333134	2.00819	0.0446234	0.219418
BLMH	305.209	0.0224256	0.0278207	0.806075	0.420199	0.698497
BLNK	76.9217	-0.0919347	0.0865008	-1.06282	0.287864	0.588333
BLOC1S1	59.0146	-0.022945	0.0513096	-0.447186	0.654741	0.84985
BLOC1S2	473.791	-0.0162773	0.0309418	-0.526061	0.598846	0.817327
BLOC1S3	105.043	0.0796361	0.028905	2.7551	0.00586743	0.0651386
BLOC1S4	104.694	0.0640812	0.0324925	1.97218	0.0485886	0.229845
BLOC1S5	46.4661	0.0689374	0.0476249	1.44751	0.147755	0.420556
BLOC1S5-TXNDC5	0
BLOC1S6	954.336	0.0288899	0.0298948	0.966387	0.333851	0.631832
BLTP1	3520.38	0.0768553	0.0260183	2.9539	0.00313787	0.0437163
BLTP2	1369.9	0.00967882	0.0127933	0.756554	0.449317	0.722117
BLTP3A	529.286	0.0234653	0.033131	0.708259	0.478784	0.740913
BLTP3B	639.228	0.0246351	0.0349508	0.70485	0.480904	0.742866
BLVRA	240.069	-0.0126745	0.0410117	-0.309045	0.757287	0.900836
BLVRB	205.826	0.0244917	0.078583	0.311667	0.755294	0.900127
BLZF1	153.673	0.00126453	0.0293221	0.0431256	0.965601	0.9881
BMAL1	1204.84	0.14061	0.0421559	3.33547	0.000851549	0.0178563
BMAL2	16.4354	0.0977978	0.0798109	1.22537	0.220436	0.517531
BMAL2-AS1	0.12509	0.0282896	0.684387	0.0413357	0.967028
BMERB1	36.8378	-0.0557823	0.0522182	-1.06825	0.285406	0.586241
BMF	666.288	0.00628995	0.0571969	0.10997	0.912433	0.968746
BMI1	382.569	0.0906749	0.0331551	2.73487	0.00624054	0.0681494
BMI1P1	0
BMP1	91.133	0.0520231	0.0416174	1.25003	0.211288	0.506339
BMP10	0.281773	0.0155416	0.340672	0.0456203	0.963613
BMP15	0.00152504	-0.0189778	6.27759	-0.00302311	0.997588
BMP2	2.75872	-0.0539782	0.162601	-0.331968	0.739914	0.892966
BMP2K	162.789	-0.108915	0.0487141	-2.2358	0.0253647	0.155486
BMP2KL	0.0983262	-0.239546	0.744625	-0.321701	0.747679
BMP3	1.15376	-0.694214	0.209846	-3.30821	0.000938952	0.01924
BMP4	0.173039	-0.346784	0.501132	-0.692002	0.488936
BMP5	0.0028155	-0.0925349	6.27758	-0.0147405	0.988239
BMP6	34.1806	-0.214815	0.0799786	-2.68591	0.00723334	0.0749837
BMP7	0.00887692	-0.071847	4.88334	-0.0147127	0.988261
BMP8A	6.12609	0.0921174	0.0878536	1.04853	0.294393	0.594263
BMP8B	47.4252	-0.012255	0.0377595	-0.324553	0.745519	0.895274
BMPER	0.626718	0.190025	0.241459	0.786986	0.43129
BMPR1A	55.3536	0.226072	0.0584677	3.86661	0.000110358	0.00400291
BMPR1AP1	0.320029	-0.0670053	0.307518	-0.217891	0.827514
BMPR1B	0.72541	-0.158103	0.222305	-0.711199	0.476961
BMPR1B-DT	0.0471306	-0.006988	1.31226	-0.00532517	0.995751
BMPR2	354.107	0.0414115	0.0272696	1.5186	0.128864	0.393198
BMS1	350.868	0.0401767	0.0347108	1.15747	0.247081	0.546593
BMS1P1	33.9822	-0.0861253	0.0805964	-1.0686	0.28525	0.586226
BMS1P10	2.02755	0.227352	0.186854	1.21674	0.223705	0.520679
BMS1P11	0.0549609	-0.01667	1.23631	-0.0134837	0.989242
BMS1P13	0.0641367	-0.106327	1.13557	-0.093633	0.925401
BMS1P15	0.0841546	0.0954268	0.859755	0.110993	0.911622
BMS1P16	0.321663	-0.480516	0.293171	-1.63903	0.101207
BMS1P17	0.0307406	0.0107683	1.96286	0.00548601	0.995623
BMS1P22	0.0325129	0.00816201	1.96137	0.00416139	0.99668
BMS1P3	0.00343238	-0.0193769	6.27759	-0.00308667	0.997537
BMS1P4	2.85323	-0.0342383	0.122123	-0.28036	0.779201	0.911112
BMS1P4-AGAP5	0.0233981	-0.033599	2.33631	-0.0143812	0.988526
BMS1P7	0.717276	-0.346816	0.256272	-1.35332	0.175955
BMS1P9	0.0596152	0.00497706	1.18549	0.0041983	0.99665
BMT2	166.757	0.0545267	0.0351304	1.55212	0.120633	0.380121
BMX	9.08818	-0.0626565	0.199443	-0.314158	0.753401	0.899737
BNC1	0.00512718	-0.0453038	6.27758	-0.00721676	0.994242
BNC2	78.4008	-0.137227	0.108332	-1.26672	0.205255	0.499225
BNC2-AS1	0.012478	0.0123524	3.87006	0.00319179	0.997453
BNIP1	101.94	-0.020161	0.0451599	-0.446436	0.655282	0.850193
BNIP2	1572.41	0.00752277	0.0286069	0.26297	0.792574	0.917168
BNIP3	128.478	-0.060215	0.0309769	-1.94387	0.0519112	0.238543
BNIP3L	1471.06	-0.0432785	0.0375978	-1.15109	0.249694	0.549202
BNIP3P1	0.771888	0.220075	0.220052	1.0001	0.31726
BNIP3P10	1.5918	0.078197	0.154693	0.505496	0.61321	0.825759
BNIP3P11	38.1739	-0.100565	0.0534194	-1.88255	0.0597611	0.259849
BNIP3P14	0.212311	0.0111445	0.402518	0.027687	0.977912
BNIP3P15	0.256536	0.483841	0.345606	1.39998	0.16152
BNIP3P16	1.84592	-0.0786727	0.139851	-0.562546	0.573744	0.803132
BNIP3P17	0.345543	-0.201745	0.291559	-0.691954	0.488966
BNIP3P18	0.0129451	-0.0150173	3.86092	-0.00388956	0.996897
BNIP3P19	0.0508004	-0.135849	1.23745	-0.109781	0.912583
BNIP3P2	0
[truncated: 34,003 more rows]

## Sheet: S7_geneExpressions_validation
Table S7: Gene expression (bulk RNAseq) associations to CMV seroposisivity in the validation cohort
# gene	# The average of the normalized count values, dividing by size factors, taken over all samples.	# The effect size estimate	# The standard error estimate for the log2 fold change estimate	# The value of the test statistic for the gene	# P-value of the test for the gene	# Adjusted P-value for multiple testing for the gene
gene	baseMean	log2FoldChange	lfcSE	stat	pvalue	padj
A2MP1	67.4884	0.697668	0.190247	3.66716	0.000245261	0.00158595
ABCA2	1756.84	0.296041	0.0694638	4.2618	2.02788e-05	0.000218224
ABCB4	56.1479	-0.430585	0.161347	-2.66869	0.00761483	0.0205245
ABLIM1	1966.27	-0.177889	0.0796968	-2.23207	0.0256102	0.0519461
ABTB3	265.688	-0.148127	0.120673	-1.22751	0.219632	0.303071
ACAD8	417.096	0.0981952	0.037543	2.61554	0.00890872	0.0233571
ACBD5	544.864	0.0770092	0.0510849	1.50747	0.131689	0.198015
ACOT4	8.49543	0.138606	0.188257	0.736262	0.461571	0.552812
ACRBP	166.56	-0.310747	0.127566	-2.43598	0.0148515	0.0343203
ACSL5	436.777	0.204092	0.0600584	3.39823	0.000678237	0.00338414
ACSS2	246.081	-0.289661	0.082558	-3.50858	0.00045051	0.00242401
ACTN1	1249.3	-0.299068	0.120312	-2.48577	0.0129272	0.0309138
ACTN3	4.68232	1.21979	0.282907	4.31163	1.62054e-05	0.000192081
ACTN4	1603.15	0.0616671	0.0722347	0.853705	0.393268	0.485525
ACTR5	209.336	0.0998518	0.0604379	1.65214	0.0985061	0.156266
ACTR8	152.23	-0.0497532	0.0617595	-0.805596	0.420476	0.514014
ADAM19	1135.45	-0.298058	0.109566	-2.72035	0.00652135	0.018068
ADAM22	63.838	0.388396	0.0879814	4.41453	1.01231e-05	0.000132705
ADAMDEC1	5.09525	-0.099484	0.235641	-0.422185	0.67289	0.738438
ADAMTS1	9.53252	-0.648699	0.252995	-2.56408	0.010345	0.0261253
ADAMTS17	28.1082	-0.322779	0.127467	-2.53225	0.0113334	0.0279365
ADCY10P1	193.853	-0.151503	0.0889907	-1.70246	0.08867	0.142544
ADGRA3	16.776	-0.466677	0.151429	-3.08182	0.00205741	0.007473
ADGRG1	904.761	0.81033	0.154749	5.23641	1.63728e-07	4.72191e-06
ADGRG5	191.409	0.533931	0.118243	4.51552	6.3161e-06	8.75751e-05
ADIPOR2	553.992	0.130292	0.0697944	1.8668	0.0619296	0.106186
ADRB2	140.051	0.478906	0.121727	3.93427	8.34488e-05	0.000679848
ADSS2	541.028	0.0739294	0.0695917	1.06233	0.288086	0.379033
ADTRP	115.097	-0.557842	0.190564	-2.92731	0.00341904	0.0108364
AFF2	22.5432	-0.221851	0.163477	-1.35707	0.174757	0.248949
AFF3	314.981	-0.46301	0.129503	-3.57529	0.000349839	0.00204939
AGAP1	145.133	0.599949	0.1412	4.24892	2.14804e-05	0.000227095
AGPAT4	466.566	0.247576	0.0805266	3.07446	0.00210884	0.00764059
AHCY	252.799	-0.225132	0.0708361	-3.1782	0.0014819	0.00591489
AIFM2	40.0538	0.0437161	0.0848329	0.515321	0.606329	0.68147
AJAP1	6.96293	-0.284565	0.265327	-1.07251	0.283491	0.37367
AJM1	119.247	0.471181	0.10859	4.3391	1.43069e-05	0.000171922
AK5	78.6049	-0.597161	0.186685	-3.19876	0.0013802	0.00562215
AKNA	5995.82	0.188581	0.0691625	2.72664	0.00639833	0.0177773
AKR1C1	15.0839	-0.213565	0.192917	-1.10703	0.268281	0.356883
AKR1C3	40.1559	-0.334521	0.145626	-2.29713	0.0216114	0.0457616
ALDH1B1	10.4967	0.304819	0.168952	1.80417	0.0712045	0.119368
ALDH5A1	75.2634	-0.167847	0.0862805	-1.94536	0.0517314	0.0910827
ALKBH2	41.1051	-0.158601	0.0763834	-2.07638	0.0378585	0.071643
ALKBH7	188.168	-0.223956	0.0711447	-3.1479	0.0016445	0.00635754
ALPK2	13.6824	0.612171	0.275029	2.22584	0.0260246	0.0527072
ALS2CL	215.638	-0.496978	0.120834	-4.1129	3.90725e-05	0.000375617
AMIGO2	167.109	0.353489	0.0653627	5.40811	6.36916e-08	2.04096e-06
AMN	16.3097	-0.168138	0.151963	-1.10644	0.268536	0.356893
AMOT	28.8261	0.241851	0.1096	2.20666	0.0273375	0.0546751
AMOTL1	26.7846	-0.147751	0.124807	-1.18384	0.236476	0.323835
ANAPC1P4	27.0999	0.188296	0.155718	1.20921	0.226581	0.311765
ANKMY2	140.41	0.148531	0.0479	3.10085	0.00192963	0.00720863
ANKRD44-AS1	4.6912	-0.46091	0.269828	-1.70816	0.087606	0.141148
ANKRD55	38.0292	-0.243199	0.207731	-1.17074	0.241703	0.329429
ANP32E	657.808	-0.0644206	0.0631936	-1.01942	0.308005	0.400508
AP1M2	4.49215	-0.494112	0.254834	-1.93896	0.0525067	0.0922224
AP2B1	1187.31	0.0547285	0.0424647	1.2888	0.197467	0.277228
AP4B1-AS1	33.0884	0.189648	0.0958394	1.97881	0.0478376	0.0857983
AP4E1	244.233	0.0723869	0.0503519	1.43762	0.150542	0.220163
APOBEC3C	385.02	-0.0240716	0.0895147	-0.268912	0.787997	0.836739
APOBEC3G	507.67	0.357864	0.107254	3.3366	0.000848111	0.0039373
APOBEC3H	37.8983	0.505633	0.127672	3.96042	7.48191e-05	0.000623637
APOL1	212.645	0.217809	0.146123	1.49058	0.136071	0.20312
APOL2	476.038	0.27723	0.123049	2.253	0.0242594	0.0499744
APOLD1	26.0964	-0.260191	0.120829	-2.15338	0.0312886	0.0615528
APP	1104.8	-0.27356	0.0718849	-3.80552	0.000141507	0.00106109
AQP7	3.34658	-0.682493	0.243384	-2.80419	0.00504432	0.0147544
AR	3.64129	-0.926881	0.246531	-3.75969	0.000170124	0.00120254
ARAP2	2111.25	0.263357	0.0615356	4.27974	1.87108e-05	0.000207545
ARCN1	867.523	-0.0536776	0.0803054	-0.668418	0.503867	0.589753
ARHGAP10	102.662	0.320299	0.100783	3.17811	0.00148236	0.00591489
ARHGAP11A	86.9384	0.225816	0.105306	2.14438	0.0320024	0.0626358
ARHGAP25	1419.04	0.0193274	0.0797461	0.242362	0.8085	0.852858
ARHGAP32	127.741	-0.317074	0.103884	-3.05218	0.00227189	0.00812919
ARHGEF12	383.644	0.133883	0.0777545	1.72186	0.0850944	0.138027
ARHGEF28	17.4668	1.19454	0.232599	5.13563	2.81202e-07	7.37259e-06
ARMCX4	143.265	-0.171451	0.0803172	-2.13468	0.0327875	0.0635478
ARMH1	292.797	-0.237139	0.0823819	-2.87854	0.00399524	0.0122577
ARPC5L	776.985	0.24607	0.0653127	3.76756	0.000164852	0.00117102
ARRDC3-AS1	24.0265	0.0871668	0.0871664	1.00001	0.317308	0.410734
ASB2	22.0908	0.170279	0.136794	1.24479	0.213211	0.295341
ASB9	2.84693	-0.150971	0.265999	-0.567565	0.57033	0.651133
ASIC1	7.9658	-0.156281	0.232577	-0.671955	0.501612	0.587592
ATF7IP	2400.95	-0.0657815	0.0468916	-1.40284	0.160664	0.232141
ATF7IP2	265.82	-0.218435	0.0652347	-3.34844	0.000812664	0.00384326
ATG4A	82.5295	0.103847	0.0635317	1.63456	0.102141	0.160794
ATP1A3	88.5134	0.498458	0.098076	5.08237	3.72764e-07	9.36613e-06
ATP2B4	1631.61	0.27407	0.107109	2.55879	0.0105038	0.0264798
ATP5F1AP3	1.30195	-0.193671	0.32767	-0.591055	0.554483	0.635079
ATP6V0E2-AS1	11.9934	-0.148616	0.18838	-0.788916	0.430161	0.522786
ATP6V1FNB	14.6081	0.466857	0.135981	3.43325	0.000596394	0.00301754
ATPAF2	149.59	-0.131714	0.0527963	-2.49476	0.0126041	0.03027
ATR	646.455	0.075142	0.0338057	2.22276	0.0262321	0.0530528
ATXN1	1039.35	0.173767	0.0550611	3.15589	0.00160011	0.00625302
AXIN2	112.78	-0.497511	0.116834	-4.25829	2.05998e-05	0.000220037
B3GAT1	219.778	1.02412	0.174986	5.85257	4.84026e-09	2.18114e-07
B3GAT1-DT	11.2504	1.12619	0.227555	4.9491	7.45578e-07	1.67988e-05
B4GALNT4	23.4607	-0.0795174	0.221548	-0.358917	0.719657	0.778589
B4GALT2	16.7173	0.309309	0.117128	2.64077	0.00827168	0.021926
B4GALT5	686.1	0.0223815	0.147572	0.151665	0.879451	0.90778
BAALC	3.62659	-0.421041	0.235417	-1.78849	0.0736967	0.122573
BACH2	724.195	-0.351239	0.104706	-3.35452	0.00079503	0.00378454
BAHD1	279.157	0.0745691	0.0476118	1.56619	0.117304	0.181069
BAIAP2	79.6346	-0.277685	0.122253	-2.2714	0.0231227	0.0480445
BAIAP3	183.461	0.000322408	0.15495	0.00208073	0.99834	0.99834
BATF	67.5519	0.276322	0.123241	2.24213	0.0249527	0.0510504
BAZ1B	902.01	-0.013052	0.0317783	-0.410722	0.681276	0.744807
BCL11A	207.676	-0.328831	0.087263	-3.76827	0.000164381	0.00117102
BCL2	709.729	-0.320998	0.100114	-3.20631	0.00134449	0.00553932
BCL7A	108.915	-0.318079	0.127928	-2.48639	0.0129048	0.0309115
BDH1	88.3124	-0.300424	0.101142	-2.97031	0.00297501	0.00981686
BEND5	23.4686	-0.281478	0.116915	-2.40753	0.0160607	0.0359604
BEX2	178.094	-0.178719	0.0942324	-1.89658	0.0578832	0.100322
BEX3	79.4742	-0.248724	0.113021	-2.20069	0.0277581	0.0554394
BEX4	435.766	-0.209636	0.0748344	-2.80133	0.00508919	0.0148255
BFSP1	19.3614	0.719724	0.169718	4.24071	2.22809e-05	0.000229564
BIRC6	2364.06	0.0475787	0.0516599	0.920999	0.357051	0.450782
BLTP1	3719.27	0.0670031	0.059555	1.12506	0.260562	0.349192
BMAL1	1237.66	0.0747834	0.0877895	0.851849	0.394298	0.486379
BMP3	1.30134	0.0457665	0.458635	0.0997887	0.920512	0.93854
BMPR1A	56.0857	0.278953	0.113374	2.46046	0.0138759	0.0326946
BOD1	102.911	-0.224406	0.0632539	-3.5477	0.000388612	0.00223258
BORA	73.1282	0.0680585	0.0669618	1.01638	0.309449	0.402005
BPNT2	678.133	0.0280255	0.0602829	0.464899	0.642004	0.71273
BRIP1	27.3033	0.148357	0.0989534	1.49927	0.133805	0.200359
BTBD10	145.923	-0.0298749	0.0620469	-0.481488	0.63017	0.701702
BTBD17	1.12257	1.82783	0.546924	3.34202	0.000831703	0.00389364
BTBD3	60.8921	-0.320591	0.102648	-3.12321	0.00178893	0.00682442
BTBD7	333.808	-0.0179012	0.044172	-0.40526	0.685286	0.748623
BTK	554.755	-0.253031	0.0844222	-2.99721	0.00272465	0.00928829
BTN2A1	700.992	0.0706582	0.0712887	0.991155	0.32161	0.414073
BTN2A3P	53.4653	0.236143	0.0995734	2.37155	0.0177138	0.038702
BTN3A1	2820.04	0.140659	0.0828629	1.69749	0.0896045	0.143726
BUB1B-PAK6	4.71355	0.442849	0.223398	1.98234	0.0474417	0.0854069
BUB3	1099.11	0.0616017	0.0491772	1.25265	0.210334	0.292329
C12orf75	301.654	0.412683	0.0856958	4.81568	1.46702e-06	2.93812e-05
C14orf119	35.271	0.016804	0.140074	0.119965	0.904511	0.926353
C14orf132	20.9498	-0.449045	0.254679	-1.76318	0.0778708	0.128185
C16orf74	38.9672	-0.272523	0.128191	-2.12592	0.0335099	0.0647739
C1QC	7.59933	0.0356828	0.31722	0.112486	0.910438	0.9311
C1orf21	355.498	0.816369	0.118902	6.86588	6.60804e-12	7.32985e-10
C21orf91	327.783	0.220744	0.0750635	2.94076	0.0032741	0.0105385
C22orf15	5.26895	-0.181183	0.193471	-0.936482	0.349025	0.442651
C2CD2	129.461	-0.093513	0.0632321	-1.47889	0.139171	0.206465
C2CD3	539.73	0.0400171	0.0417688	0.958061	0.338032	0.430603
C2CD4D	9.36201	0.0803147	0.156435	0.513408	0.607666	0.681929
C2CD6	2.91725	0.0213096	0.249108	0.0855436	0.931829	0.946266
C2orf88	160.201	-0.240951	0.14561	-1.65477	0.0979708	0.155726
C4BPA	13.6052	0.15918	0.590873	0.269399	0.787623	0.836739
C4orf50	52.3316	0.867546	0.188475	4.60297	4.16509e-06	6.62845e-05
C6orf47	124.056	-0.0449236	0.0784662	-0.572522	0.566969	0.647836
C8G	10.8272	0.359647	0.160762	2.23714	0.0252769	0.0515515
C9orf64	12.6808	0.159256	0.203132	0.784001	0.433039	0.524742
CA2	90.8752	-0.351593	0.166798	-2.10789	0.0350401	0.0671305
CA6	42.2398	-0.605072	0.202421	-2.98918	0.0027973	0.00946881
CAB39	1324.89	-0.0648155	0.0593103	-1.09282	0.274472	0.362776
CACNA2D2	222.066	0.665278	0.127856	5.20336	1.95721e-07	5.46172e-06
CACNB1	142.667	0.122855	0.0684048	1.79599	0.0724953	0.121134
CACNB2	19.698	-0.159953	0.109304	-1.46338	0.143365	0.211599
CACNB3	50.2256	0.206323	0.0931354	2.2153	0.0267397	0.0538529
CADM1	41.0865	0.896442	0.161914	5.53653	3.08529e-08	1.05928e-06
CALM1	4223.01	-0.00782395	0.0315079	-0.248317	0.803889	0.849237
CALR	3003.77	-0.0108279	0.0799699	-0.135399	0.892296	0.9171
CAMK1D	796.396	-0.18825	0.0644271	-2.9219	0.003479	0.0108823
CAMK2N1	27.8192	0.31322	0.127243	2.4616	0.013832	0.0326657
CAPN2	3230.71	0.0193584	0.046404	0.417171	0.676553	0.741219
CAPN3	35.6348	-0.296114	0.099316	-2.98153	0.00286812	0.00961821
CAPN5	47.1073	-0.351364	0.106061	-3.31285	0.000923506	0.00409753
CARMIL3	64.4505	0.313969	0.15654	2.00568	0.0448899	0.0817313
CARNMT1	157.714	0.191592	0.0557932	3.43397	0.00059481	0.00301754
CARS2	936.13	-0.158506	0.0670728	-2.36319	0.0181185	0.0393372
CASP10	457.857	-0.174371	0.0659224	-2.6451	0.00816674	0.02175
CASP7	197.78	0.0934015	0.0916251	1.01939	0.308019	0.400508
CCDC102A	47.7526	0.208626	0.106594	1.95721	0.050323	0.0892567
CCDC136	92.3456	0.217539	0.0989928	2.19753	0.0279829	0.0558109
CCDC162P	12.3595	0.0478803	0.238279	0.200942	0.840744	0.878839
CCDC184	5.47575	0.19456	0.250753	0.775902	0.437807	0.529629
CCDC28A-AS1	2.05845	0.330394	0.305513	1.08144	0.279502	0.369086
CCDC28B	33.5119	-0.0804551	0.082123	-0.97969	0.327239	0.419843
CCDC88C	2834.32	0.0589608	0.0426581	1.38217	0.166919	0.239978
CCL5	4415.27	0.662008	0.107768	6.14288	8.10375e-10	5.56457e-08
CCR5	65.8241	0.150104	0.154123	0.973921	0.330096	0.42296
CD2	722.979	0.260726	0.0760149	3.42993	0.000603727	0.00304397
CD226	929.018	0.236321	0.073876	3.19888	0.0013796	0.00562215
CD274	95.8958	0.834065	0.270213	3.08669	0.00202399	0.00744321
CD2BP2	873.307	-0.00658668	0.0455686	-0.144544	0.885071	0.912274
CD320	98.7587	0.100089	0.0863349	1.15931	0.246329	0.33384
CD37	3198.9	-0.193891	0.052109	-3.72087	0.000198535	0.00134407
CD3E	2185.97	0.141352	0.0661696	2.13622	0.0326619	0.0633895
CD3G	258.077	0.261192	0.129048	2.02399	0.0429711	0.0789355
CD55	1386.1	-0.232993	0.105506	-2.20834	0.0272205	0.0545923
CD70	11.4984	0.433916	0.172735	2.51203	0.0120037	0.0293379
CD80	21.3947	0.196645	0.173972	1.13033	0.258338	0.346857
CD81	605.502	0.133321	0.0552929	2.41117	0.0159013	0.0358836
CD84	1662.38	0.164754	0.0636504	2.58842	0.00964161	0.0249609
CD8A	2296.29	0.59859	0.131826	4.54076	5.60516e-06	8.24759e-05
CD8B	476.874	0.499367	0.117162	4.26218	2.02439e-05	0.000218224
CDC14B	98.583	0.0454761	0.10467	0.434472	0.663946	0.729177
CDC42BPB	225.452	-0.219215	0.0820356	-2.6722	0.00753563	0.020349
CDC42SE2	3745.39	0.0161785	0.078267	0.206708	0.836238	0.875711
CDC7	108.63	0.25771	0.106729	2.41462	0.0157515	0.0358175
CDCA7	73.6221	0.29683	0.108692	2.73093	0.00631567	0.0175884
CDCA7L	124.095	-0.34308	0.116341	-2.9489	0.00318904	0.0103762
CDH23	429.593	-0.399659	0.0942449	-4.24065	2.22878e-05	0.000229564
CDK5RAP2	851.937	0.0222961	0.0412452	0.540575	0.588801	0.666968
CDK6	691.727	-0.341892	0.106506	-3.21008	0.001327	0.00550283
CDKN2A	26.7941	0.268155	0.121093	2.21445	0.0267978	0.0538945
CDKN2C	53.3993	-0.0685363	0.0852606	-0.803844	0.421487	0.514105
CEACAM19	23.3231	-0.413303	0.145588	-2.83884	0.00452773	0.0135456
CENPV	92.0386	-0.154652	0.0657726	-2.35132	0.018707	0.0403824
CEP128	74.6433	0.142612	0.0840419	1.69692	0.0897115	0.143738
CEP250	536.6	0.114467	0.0470219	2.43433	0.0149194	0.0344221
CEP78	946.503	0.4909	0.106037	4.62952	3.66512e-06	6.00579e-05
CEP97	239.907	0.159356	0.0555008	2.87124	0.0040886	0.0124383
CERCAM	33.5286	0.415493	0.182506	2.27661	0.0228098	0.0477253
CEROX1	96.3725	-0.439556	0.182219	-2.41224	0.0158549	0.0358836
CFAP46	4.18044	-0.778449	0.250203	-3.11127	0.00186283	0.00701357
CFH	59.9876	0.389391	0.19781	1.96851	0.0490095	0.087682
CGAS	170.599	0.0697919	0.0791372	0.88191	0.377826	0.470487
CHKA	109.629	-0.326778	0.101831	-3.20903	0.00133182	0.00550283
CHML	312.498	-0.241158	0.0955725	-2.5233	0.011626	0.0285113
CHMP7	974.895	-0.395499	0.100381	-3.93998	8.14879e-05	0.000667646
CHRM3-AS2	559.169	-0.495321	0.172236	-2.87582	0.00402975	0.0123112
CHST12	238.462	0.325689	0.0933694	3.48817	0.000486333	0.00256884
CHST2	248.848	-0.304841	0.117192	-2.6012	0.00928974	0.0242239
CHSY3	1.91522	1.03618	0.483951	2.14108	0.0322677	0.0629635
CKAP5	389.765	0.00208753	0.0486184	0.042937	0.965752	0.97522
CLDND2	66.9598	0.709843	0.145448	4.88039	1.05874e-06	2.27865e-05
CLEC12A	1110.9	-0.119124	0.164988	-0.722015	0.470285	0.560877
CLEC12B	76.4457	-0.106243	0.144076	-0.737409	0.460874	0.552812
CLEC1B	84.5923	-0.129683	0.144695	-0.896253	0.370117	0.464499
CLEC4F	19.6399	-0.606152	0.407975	-1.48576	0.137343	0.204197
CLIP1	1353.1	-0.00598923	0.0547093	-0.109474	0.912827	0.932882
CLSTN3	613.966	0.0991692	0.0753433	1.31623	0.188097	0.266178
CNKSR2	61.0147	-0.350453	0.120014	-2.92009	0.00349925	0.0108983
CNNM1	2.3116	0.0713297	0.3597	0.198303	0.842808	0.879399
CNST	572.953	-0.185021	0.0501867	-3.68666	0.000227218	0.00150623
CNTNAP1	88.61	-0.186358	0.0869105	-2.14425	0.0320129	0.0626358
COL11A2	27.4486	-0.416566	0.127375	-3.27039	0.001074	0.00462302
COL13A1	11.8945	-0.268002	0.292409	-0.916534	0.359387	0.453004
COL19A1	148.255	-0.6083	0.182063	-3.34114	0.000834351	0.00389364
COL27A1	11.1404	-0.534562	0.210771	-2.53623	0.0112055	0.0277398
COL5A1	7.07026	-0.49763	0.198604	-2.50564	0.0122231	0.0296231
COL6A2	755.387	0.489931	0.129971	3.76954	0.000163549	0.00117102
COL9A2	167.412	-0.298599	0.0988928	-3.01942	0.00253262	0.00880011
COLGALT2	54.4603	0.484118	0.198381	2.44035	0.0146732	0.0342375
COLQ	58.0174	-0.236402	0.121635	-1.94354	0.0519504	0.0913567
COMMD6	484.241	-0.211236	0.0603614	-3.49952	0.000466102	0.00249858
COX4I1	3555.17	-0.186112	0.0559438	-3.32677	0.000878598	0.0039662
CR2	51.9562	-0.214681	0.150102	-1.43024	0.152649	0.222568
CRADD	34.2604	0.00346358	0.0830734	0.041693	0.966743	0.975538
CRAMP1	182.076	-0.139434	0.0381116	-3.65857	0.000253626	0.00161827
CRIP3	16.2364	-0.253737	0.160289	-1.58299	0.113424	0.176057
CRTAM	83.3503	0.334714	0.130968	2.5557	0.0105974	0.0266031
CRTC1	303.356	-0.162174	0.0795905	-2.0376	0.0415895	0.0769859
CRTC3	1124.84	-0.162971	0.0503388	-3.23749	0.00120588	0.00505488
CRYBG2	42.0096	0.0165046	0.126768	0.130195	0.896412	0.918846
CRYL1	125.999	-0.186825	0.0701986	-2.66138	0.00778208	0.0208971
CST7	1084.63	0.469812	0.10898	4.31101	1.6251e-05	0.000192081
CTCF	595.798	0.0320013	0.0424565	0.753745	0.451003	0.544202
CTR9	427.602	0.00752241	0.0490928	0.153229	0.878218	0.907156
CUX2	6.69965	-0.265811	0.169766	-1.56576	0.117406	0.181069
CUZD1	15.7175	0.171505	0.13804	1.24243	0.214079	0.296259
CX3CR1	162.923	0.567066	0.205059	2.76538	0.00568571	0.0162032
CXCL6	3.40702	-0.441585	0.382409	-1.15475	0.248194	0.335737
CXCR3	78.3406	0.552014	0.196362	2.8112	0.00493567	0.0145095
CXCR6	22.9655	0.331856	0.122741	2.7037	0.00685718	0.0187629
CYB561	296.115	0.235235	0.0664522	3.53992	0.000400256	0.00227232
CYP2D6	56.8247	-0.18357	0.111347	-1.64864	0.0992214	0.156883
CYSLTR2	136.86	-0.229435	0.0957771	-2.39551	0.0165975	0.0368208
CYTL1	3.76327	-0.299922	0.262518	-1.14248	0.253255	0.340787
DACT1	30.0403	-0.594695	0.263802	-2.25432	0.024176	0.0498966
DAPK2	195.99	0.337464	0.159095	2.12114	0.0339096	0.0652839
DAXX	384.43	0.0424735	0.0756602	0.561371	0.574544	0.653901
DBH-AS1	28.4971	-0.476599	0.167148	-2.85136	0.00435323	0.0130778
DBNL	2138.14	-0.146752	0.0678522	-2.16281	0.0305555	0.0603575
DCAF5	1291.58	0.000746341	0.0292779	0.0254916	0.979663	0.985816
DCHS1	147.493	-0.228014	0.141304	-1.61364	0.106605	0.166956
DCP1B	104.874	0.352609	0.0759889	4.64027	3.47961e-06	5.83441e-05
DCT	4.5047	-0.0437031	0.217919	-0.200548	0.841052	0.878839
DCUN1D5	105.839	0.0378517	0.0541401	0.699143	0.484462	0.573088
DDHD1	1276.94	0.148894	0.0611103	2.43649	0.0148308	0.0343203
DDR2	26.511	0.523553	0.139911	3.74205	0.000182523	0.001269
DDX23	749.114	0.0123948	0.0411415	0.301274	0.763206	0.817731
DENND1B	420.057	0.102748	0.0668187	1.53772	0.124118	0.189395
DENND4C	666.359	0.143722	0.0538896	2.66697	0.00765387	0.0205912
DENND5A	1892.9	-0.252745	0.101782	-2.48321	0.0130203	0.0310335
DES	3.32408	-0.706789	0.278554	-2.53735	0.0111696	0.0277222
DGKA	2568.03	-0.202824	0.069412	-2.92203	0.00347754	0.0108823
DHCR24	38.0542	0.426357	0.135141	3.15491	0.00160545	0.00625693
DIAPH1	3073.37	0.00967547	0.0371399	0.260514	0.794467	0.842369
DICER1-AS1	35.3566	-0.136905	0.0973862	-1.40579	0.159786	0.231337
DISP3	3.99855	-0.0382053	0.24344	-0.156939	0.875293	0.906082
DLAT	150.086	0.077914	0.0594165	1.31132	0.18975	0.26773
DLG3	166.484	0.425251	0.0803845	5.29021	1.22177e-07	3.74848e-06
DLG4	196.907	-0.226163	0.0895168	-2.52649	0.011521	0.0283019
DMAC1	145.091	-0.275566	0.0747911	-3.68447	0.000229177	0.00150901
DMAC2	174.943	-0.13245	0.0499097	-2.65378	0.00795951	0.0213339
DMPK	150.444	0.138484	0.0818129	1.69268	0.0905155	0.144865
DMRT2	1.05418	1.97961	0.598806	3.30593	0.000946616	0.0041316
DMWD	238.318	0.134232	0.0731682	1.83457	0.0665695	0.112536
DNA2	45.1141	0.0754392	0.0784393	0.961752	0.336174	0.428615
DNAI3	5.52474	0.614544	0.269992	2.27616	0.0228366	0.0477253
DNAJC1	180.654	0.0899136	0.061539	1.46108	0.143993	0.212308
DNAJC14	102.237	-0.00869102	0.0561016	-0.154916	0.876888	0.907082
DNMT3A	846.662	-0.255817	0.0770373	-3.32068	0.000897969	0.00403387
DOCK3	61.5095	-0.091398	0.092157	-0.991764	0.321312	0.414073
DOK6	88.5922	0.276233	0.114389	2.41487	0.0157409	0.0358175
DPEP2	643.442	-0.322972	0.108273	-2.98294	0.00285489	0.00959617
DPH5	185.745	-0.217356	0.0645316	-3.36821	0.00075657	0.00367331
DPH5-DT	69.6714	-0.231173	0.0960429	-2.40698	0.0160849	0.0359604
DPP4	258.656	-0.473647	0.129815	-3.64862	0.000263648	0.00165839
DPPA4	12.6177	-0.453151	0.166635	-2.71942	0.00653958	0.018068
DPY19L1	146.565	0.161882	0.0669966	2.41627	0.0156806	0.0357893
DPY19L2P3	5.59394	-0.0714746	0.186544	-0.383152	0.701607	0.763136
DSC1	7.32076	-0.478402	0.26333	-1.81674	0.0692571	0.116262
DST	272.781	-0.171107	0.0959162	-1.78393	0.0744357	0.123517
DTD1	179.191	0.00652269	0.0459005	0.142105	0.886997	0.912955
DTX1	82.0124	-0.281417	0.138031	-2.0388	0.0414705	0.0768643
DTX4	181.542	-0.59242	0.106871	-5.54332	2.96791e-08	1.04384e-06
DYNC1H1	3081.3	0.0585471	0.0595227	0.983609	0.325308	0.418087
DYNC2H1	97.9004	0.16516	0.0933071	1.77007	0.0767161	0.126573
DZANK1	41.8263	0.0641836	0.0697115	0.920704	0.357205	0.450782
EBP	195.049	-0.0301913	0.0494869	-0.610087	0.541804	0.626027
ECE1-AS1	23.1807	-0.298966	0.124171	-2.40769	0.0160537	0.0359604
ECPAS	1152.57	0.0239691	0.0396198	0.604977	0.545194	0.628433
EDAR	51.0397	-0.375593	0.201139	-1.86733	0.061856	0.106186
EDARADD	15.0421	0.314531	0.140269	2.24234	0.0249391	0.0510504
EED	378.573	0.204366	0.0684099	2.98737	0.00281385	0.00950252
EEF1A1P14	10.2807	-0.657658	0.21859	-3.00864	0.00262423	0.00905298
EEF1A1P19	53.6573	-0.191203	0.13127	-1.45656	0.145237	0.213706
EEF1A1P4	44.6926	-0.366643	0.161303	-2.27301	0.0230258	0.0479123
EEF1B2	4352.5	-0.193753	0.0598206	-3.2389	0.00119993	0.0050446
EEF1B2P2	3.33989	-0.380317	0.263431	-1.44371	0.148822	0.218091
EEF1B2P6	26.0603	-0.294909	0.130786	-2.25489	0.0241405	0.0498966
EEF1D	1044	-0.147679	0.047866	-3.08526	0.00203372	0.00744321
EEF2	24775.4	-0.138614	0.0459257	-3.01822	0.00254267	0.00881379
EFCAB13	62.868	-0.109899	0.11861	-0.926555	0.354158	0.447978
EFCAB14	1093.45	-0.00645697	0.0365077	-0.176866	0.859614	0.894345
EFHC2	42.6412	-0.298043	0.107109	-2.78261	0.0053923	0.0154296
EFNA5	8.52783	1.10639	0.293328	3.77185	0.000162041	0.00117102
EIF2D	551.085	-0.140406	0.0387095	-3.62716	0.00028656	0.00177347
EIF2S3	2139.48	-0.182646	0.0544488	-3.35445	0.000795226	0.00378454
EIF3C	112.178	-0.150382	0.0797925	-1.88466	0.0594759	0.102712
EIF3E	3415.85	-0.197055	0.0569498	-3.46016	0.000539858	0.00278027
EIF3EP3	11.0733	-0.450517	0.154133	-2.92291	0.00346772	0.0108823
EIF3EP4	4.5815	-0.0525917	0.26085	-0.201617	0.840216	0.878839
EIF3H	2847.99	-0.151724	0.0409389	-3.70612	0.000210457	0.00141153
EIF3K	1252.79	-0.155151	0.0439775	-3.52797	0.000418756	0.00232248
EIF3L	2189.11	-0.14596	0.0487353	-2.99495	0.0027449	0.00933525
EIF5A2	77.8552	0.329768	0.07845	4.20354	2.62772e-05	0.000268543
ELOVL6	112.475	0.28631	0.102352	2.7973	0.00515324	0.0149516
EMB	2658.59	0.108726	0.0476464	2.28193	0.0224934	0.0471445
EMX1	6.50939	-0.292973	0.167121	-1.75306	0.0795919	0.130422
ENPP2	16.0719	-0.243819	0.131288	-1.85713	0.0632927	0.108266
ENPP4	296.093	0.436783	0.0879764	4.96477	6.87831e-07	1.65309e-05
ENPP5	16.4635	0.760432	0.218867	3.4744	0.00051199	0.00267508
EOMES	161.061	0.804107	0.166047	4.84266	1.28115e-06	2.67742e-05
EPB41L2	196.509	-0.265781	0.0795009	-3.34313	0.000828403	0.00389364
EPB41L4A	28.9655	0.999602	0.173435	5.76354	8.23663e-09	3.29923e-07
EPB41L4A-DT	1.34873	1.37772	0.4421	3.1163	0.00183135	0.00691312
EPC1-AS1	5.06507	-0.208561	0.178308	-1.16967	0.242135	0.329706
EPHA1	70.1127	-0.24167	0.115833	-2.08636	0.0369457	0.0704706
EPHA1-AS1	40.7935	-0.214908	0.157785	-1.36203	0.173189	0.247021
EPHB4	90.5295	-0.30944	0.129906	-2.38202	0.0172179	0.0378479
EPHX1	278.957	-0.213528	0.062544	-3.41403	0.000640085	0.00320487
EPHX2	160.693	-0.466257	0.147684	-3.15713	0.00159332	0.00625149
EPHX4	3.59754	1.49491	0.349106	4.28211	1.85133e-05	0.000207075
EPS15	953.772	0.194565	0.0608466	3.19763	0.00138562	0.00562836
ERFE	1.55436	-0.553266	0.361108	-1.53213	0.12549	0.190882
ERG28	82.0539	0.0752085	0.0635821	1.18286	0.236865	0.324061
ERICH3	3.20884	0.890824	0.323732	2.75173	0.00592809	0.0167943
ESD	332.761	-0.229654	0.0527004	-4.35773	1.31416e-05	0.000161968
ETFB	87.4869	0.327926	0.0926723	3.53856	0.000402321	0.00227509
ETV7	35.5095	0.437446	0.303538	1.44116	0.149539	0.218919
EVC	28.0576	0.205583	0.160703	1.27927	0.2008	0.280304
EVC2	19.4012	0.2996	0.152246	1.96786	0.0490839	0.0877063
EXOC2	323.46	0.081994	0.0548977	1.49358	0.135286	0.202157
EXPH5	30.443	-0.291923	0.14469	-2.01757	0.0436359	0.0798682
EXT1	164.833	-0.206131	0.0962364	-2.14192	0.0321997	0.062916
F2R	275.249	0.64057	0.128933	4.96823	6.7568e-07	1.65141e-05
F8	38.6062	0.280755	0.116199	2.41615	0.0156857	0.0357893
FAM13A	302.724	-0.405761	0.121622	-3.33625	0.000849167	0.0039373
FAM13A-AS1	225.289	-0.164307	0.0767651	-2.14039	0.0323232	0.0629865
FAM219B	187.291	0.085761	0.0419901	2.04241	0.0411108	0.0764927
FAM27E3	1.93305	-0.263954	0.325433	-0.811083	0.417318	0.511277
FAM3A	225.145	-0.150747	0.0558543	-2.69893	0.00695627	0.0189824
FAM43A	30.8406	-0.175797	0.136353	-1.28928	0.197302	0.277228
FAS	459.136	0.145672	0.113388	1.28472	0.198891	0.277908
FASLG	19.3242	0.747701	0.204096	3.66347	0.000248817	0.00160176
FASTKD3	62.0562	0.0208038	0.0671291	0.309907	0.756632	0.812407
FAT1	0.742481	0.98878	0.591137	1.67268	0.0943913	0.150567
FAT4	25.4099	-0.132164	0.22216	-0.594903	0.551908	0.634145
FBLN2	24.8851	-0.261121	0.146669	-1.78034	0.0750206	0.124344
FBXO24	5.10624	-0.1806	0.178166	-1.01366	0.310744	0.402962
FCER2	210.927	-0.510289	0.17383	-2.93555	0.00332952	0.0106692
FCHSD1	1031.72	0.0394589	0.0422379	0.934205	0.350198	0.443748
FCRL6	389.591	0.959828	0.161421	5.94611	2.74597e-09	1.36541e-07
FGFBP2	756.561	0.641866	0.140678	4.56266	5.05101e-06	7.74807e-05
FHIT	273.719	-0.595046	0.169127	-3.51834	0.000434251	0.00238924
FIRRE	13.2633	-0.422789	0.139873	-3.02266	0.00250564	0.00876552
FLAD1	226.517	0.0265654	0.0468579	0.566936	0.570758	0.651133
FLNA	20206.7	0.100746	0.058835	1.71234	0.0868337	0.140061
FLNB-AS1	27.3472	-0.348785	0.13739	-2.53864	0.0111284	0.0276675
FLT3LG	44.7975	-0.0233276	0.10879	-0.214428	0.830214	0.871324
FOXD2	20.0195	0.411391	0.117897	3.4894	0.000484099	0.00256644
FOXP1	1536.68	-0.255812	0.0558477	-4.58053	4.6379e-06	7.19124e-05
FOXP1-AS1	7.8695	-0.489027	0.167085	-2.92681	0.00342458	0.0108364
FRMPD3	49.7638	0.946265	0.142702	6.63107	3.33264e-11	3.00354e-09
FSD1	15.1056	-0.229586	0.17503	-1.31169	0.189623	0.26773
FSIP1	4.09452	-0.0048514	0.207381	-0.0233937	0.981336	0.986009
FSTL4	3.00556	0.295473	0.297979	0.991591	0.321397	0.414073
FTH1P22	15.165	1.00395	0.211774	4.74065	2.13032e-06	3.93836e-05
FUT10	34.777	0.191806	0.164077	1.169	0.242404	0.329761
FUT11	246.283	0.380098	0.0775824	4.89928	9.61907e-07	2.10162e-05
FXYD5	2226.78	-0.187455	0.0508545	-3.68611	0.00022771	0.00150623
FYCO1	633.864	0.155746	0.0609547	2.55511	0.0106154	0.0266031
FYN	3392.55	0.195022	0.0698701	2.79121	0.00525112	0.015205
FZD4	3.25291	0.899214	0.291541	3.08435	0.00204001	0.00744732
GAB1	131.476	-0.390755	0.106325	-3.67511	0.000237748	0.00154429
GAB3	584.032	0.374762	0.0737669	5.08036	3.76723e-07	9.36613e-06
GABARAPL1	1625.28	0.139233	0.119386	1.16624	0.243517	0.330963
GAL3ST4	80.7133	-0.427811	0.122453	-3.49369	0.000476393	0.0025349
GALM	121.216	0.25681	0.089995	2.8536	0.00432271	0.0130132
GALNT10	965.118	0.0912802	0.04941	1.8474	0.0646886	0.109872
GAMT	39.5978	-0.0409229	0.109148	-0.374931	0.707712	0.767309
GARRE1	473.514	-0.185037	0.0538446	-3.4365	0.000589284	0.00301329
GBF1	985.692	0.0201069	0.0427838	0.469966	0.63838	0.710296
GBP1	695.364	0.712161	0.235617	3.02253	0.00250668	0.00876552
GBP2	3082.2	0.26593	0.143128	1.85798	0.0631722	0.108188
GBP3	322.651	0.252999	0.07965	3.17638	0.00149125	0.00591489
GBP5	3983.67	0.74625	0.193048	3.86563	0.000110804	0.000873111
GCLM	98.2713	0.246946	0.0690254	3.57761	0.000346746	0.00204085
GCOM1	2.24314	-0.683164	0.284265	-2.40327	0.0162493	0.0362717
GDPD5	553.134	0.178039	0.0925934	1.9228	0.0545051	0.095038
GFI1	232.683	0.73139	0.10609	6.89404	5.42284e-12	6.51644e-10
GFPT2	14.9288	0.635198	0.239593	2.65115	0.0080218	0.0214212
GIPR	93.4744	0.285835	0.0857697	3.33258	0.000860436	0.00396405
GLB1L2	72.6353	1.26972	0.153283	8.28347	1.19642e-16	8.62618e-14
GLB1L3	49.4389	0.268255	0.106947	2.5083	0.0121312	0.0295341
GLCCI1	259.33	0.297807	0.0842451	3.53501	0.000407767	0.00229687
GLP1R	1.89143	-0.446785	0.32743	-1.36452	0.172404	0.246569
GLS	1247.73	0.126536	0.0546289	2.31629	0.0205427	0.0437556
GNAO1	66.6612	0.617566	0.140046	4.40975	1.03489e-05	0.000134442
GNAO1-DT	1.34135	1.86279	0.458383	4.06383	4.82732e-05	0.000437336
GNAQ	1454.31	-0.258523	0.0828608	-3.11997	0.00180867	0.00686343
GNLY	5548.61	0.71886	0.155579	4.62054	3.82749e-06	6.20139e-05
GOLGA4	1028.44	0.0618468	0.0696026	0.888569	0.374235	0.467226
GOLGA6L17P	25.6254	0.12102	0.150271	0.805343	0.420622	0.514014
GOLGA8T	1.01589	-0.163896	0.393408	-0.416606	0.676966	0.741219
GOLPH3	464.797	-0.00338298	0.074026	-0.0456999	0.963549	0.973718
GON4L	1050.67	0.0185681	0.0321791	0.577022	0.563925	0.64538
GOT1	43.8311	-0.0334963	0.0896696	-0.373553	0.708737	0.767843
GP5	26.7469	-0.428725	0.144078	-2.97565	0.00292371	0.00971426
GPC2	42.964	-0.44477	0.111613	-3.98493	6.74999e-05	0.000580703
GPR15	73.5719	-0.454029	0.320121	-1.4183	0.156102	0.226686
GPR153	68.8174	0.725462	0.166195	4.36513	1.27048e-05	0.000157934
GPR171	53.3215	0.196601	0.128156	1.53407	0.125012	0.190356
GPR173	3.17827	0.0704698	0.236801	0.297591	0.766015	0.81777
GPR174	260.45	0.127408	0.0785182	1.62265	0.104663	0.164227
GPRASP1	728.948	-0.360281	0.114945	-3.13439	0.00172211	0.00660447
GPRC5B	3.28304	-0.479128	0.326727	-1.46645	0.142526	0.210577
GPRIN1	10.5217	-0.00602247	0.16067	-0.0374835	0.9701	0.976874
GPX4	818.445	-0.223676	0.059285	-3.7729	0.000161363	0.00117102
GRAP	19.5966	-0.164899	0.133016	-1.2397	0.215087	0.297369
GREM2	9.50256	-0.636868	0.26393	-2.41302	0.0158211	0.0358712
GRIK4	9.9611	-0.8649	0.416091	-2.07863	0.0376509	0.0713438
GSC	2.27924	1.14297	0.418549	2.7308	0.00631816	0.0175884
GSTM2	154.62	-0.388262	0.132812	-2.9234	0.00346228	0.0108823
GTDC1	311.212	0.163925	0.0591335	2.77211	0.00556944	0.0159032
GTF2E2	202.21	0.0741674	0.0373251	1.98707	0.0469149	0.0847761
GTSCR1	4.57469	-0.51622	0.262541	-1.96624	0.0492708	0.0879312
GZMH	1012.42	1.04472	0.162984	6.40996	1.45555e-10	1.10469e-08
H2AJ	241.165	-0.239862	0.0565309	-4.24301	2.20538e-05	0.000229564
H2BC9	12.6724	-0.164766	0.195111	-0.844473	0.398405	0.491026
HAPLN3	500.291	-0.193979	0.103086	-1.88173	0.0598733	0.103151
HAVCR1	15.8896	-0.155979	0.140042	-1.1138	0.265364	0.35393
HCFC2	177.702	0.0419437	0.055988	0.749156	0.453763	0.546639
HCN3	28.5948	0.12642	0.0891156	1.41861	0.156013	0.226686
HCP5	417.388	0.244365	0.0893362	2.73534	0.00623162	0.0174147
HDAC11	38.6235	0.107931	0.0920955	1.17195	0.241217	0.329077
HEATR9	40.7875	0.91195	0.15329	5.94916	2.69518e-09	1.36541e-07
HECTD2	35.5837	0.171286	0.10752	1.59306	0.111148	0.172897
HECTD3	452.509	0.0527264	0.0468962	1.12432	0.260877	0.349289
HENMT1	143.4	0.257992	0.0669221	3.85511	0.000115675	0.000896136
HERPUD2	901.052	0.0971635	0.0434274	2.23738	0.0252618	0.0515515
HHEX	632.76	-0.281699	0.0954419	-2.95152	0.00316216	0.0103398
HIVEP3	368.963	0.18066	0.0916128	1.972	0.0486098	0.087075
HKDC1	18.725	-0.422952	0.198825	-2.12726	0.0333985	0.0646451
HLCS	157.111	0.0918967	0.0660013	1.39235	0.163818	0.236225
HMG20B	408.518	-0.2207	0.0582104	-3.79142	0.000149791	0.00111339
HMGB2	1579.9	-0.08976	0.0509721	-1.76096	0.078245	0.128654
HMGN4	392.37	0.00643905	0.0616892	0.104379	0.916869	0.936349
HNRNPF	991.192	0.00833541	0.0602491	0.138349	0.889965	0.915356
HNRNPLL	394.47	0.176958	0.0854892	2.06995	0.0384574	0.0724909
HOMER2	43.0082	-0.274849	0.0978155	-2.80988	0.00495606	0.0145257
HOOK1	117.173	-0.281795	0.106549	-2.64475	0.00817509	0.02175
HOPX	213.878	0.379613	0.140672	2.69857	0.00696371	0.0189824
HOXB4	22.461	0.314646	0.142381	2.20989	0.0271126	0.0544517
HOXB7	4.28473	0.843837	0.248676	3.39331	0.000690524	0.00342177
HOXB9	1.62458	1.08453	0.432982	2.50479	0.0122525	0.0296445
HOXC4	25.3009	0.805303	0.154801	5.20219	1.96955e-07	5.46172e-06
HS3ST1	8.18495	-0.239332	0.230671	-1.03755	0.299481	0.391525
HSBP1L1	148.456	-0.307141	0.0929206	-3.30541	0.000948378	0.0041316
HSPA1A	102.064	0.165016	0.209611	0.787248	0.431137	0.523316
HSPA1B	54.0206	0.276174	0.199426	1.38484	0.1661	0.239038
HSPB11	255.978	0.152911	0.0486185	3.14511	0.00166024	0.00639541
HSPG2	35.4896	-0.405702	0.137138	-2.95834	0.00309301	0.0101597
HTRA2	94.1311	0.0459155	0.0699581	0.656329	0.511613	0.597365
HYLS1	16.2878	0.00718989	0.102525	0.070128	0.944092	0.956697
HYOU1	529.688	0.0434088	0.062973	0.689323	0.49062	0.578948
ICA1L	126.415	-0.137755	0.0950085	-1.44992	0.147081	0.215978
IDH2	694.853	0.105585	0.051905	2.0342	0.0419311	0.0774195
IFI16	1122.43	0.106813	0.0897275	1.19042	0.233882	0.320662
IFI27	13.1688	-0.497666	0.331615	-1.50073	0.133425	0.200206
IFNG	142.87	0.780376	0.164754	4.73662	2.17313e-06	3.96665e-05
IFNLR1	67.6696	0.509247	0.111709	4.55868	5.14772e-06	7.74807e-05
IFT20	391.848	-0.129129	0.0940722	-1.37266	0.169858	0.243474
IGBP1	484.127	-0.201112	0.0478599	-4.2021	2.64446e-05	0.000268543
IGF1R	755.246	-0.386845	0.131239	-2.94764	0.00320209	0.0103762
IGFBP3	39.2453	0.386289	0.163332	2.36505	0.0180274	0.0392682
IGFBP7	70.9882	-0.388242	0.12047	-3.22273	0.00126975	0.00530719
IGHG1	610.057	0.714081	0.292763	2.4391	0.0147237	0.0342998
IGHG3	220.33	-0.104013	0.208913	-0.497878	0.61857	0.690921
IGHV3-64	3.05414	0.621565	0.456057	1.36291	0.17291	0.246868
IGLV3-9	10.9098	0.530226	0.279866	1.89457	0.0581496	0.100542
IGSF10	3.49382	-0.303604	0.314921	-0.964064	0.335014	0.427513
IKZF3	1798.61	0.242684	0.0566713	4.2823	1.8497e-05	0.000207075
IL10RA	4167.84	-0.0573388	0.0607374	-0.944044	0.345147	0.438891
IL12RB2	40.8308	-0.102295	0.138926	-0.736329	0.46153	0.552812
IL18RAP	496.07	-0.0567296	0.162179	-0.349797	0.726491	0.784205
IL2RA	63.8871	-0.184253	0.140506	-1.31135	0.189738	0.26773
IL4R	1990.97	-0.230124	0.101433	-2.26873	0.0232846	0.0483114
IL6ST	2396.44	-0.2018	0.0986646	-2.04532	0.0408235	0.0760562
ILDR2	13.6362	-0.405705	0.210219	-1.92991	0.0536175	0.0939447
ILRUN	1158.2	-0.000871482	0.0360266	-0.02419	0.980701	0.986009
IMMP2L	28.4976	-0.255192	0.0884751	-2.88433	0.00392246	0.0120859
IMPDH2	552.166	-0.130048	0.0361126	-3.60118	0.000316776	0.00190329
INF2	487.552	-0.215505	0.0999828	-2.15542	0.0311293	0.061323
INPP5A	138.364	-0.289939	0.07941	-3.65117	0.000261048	0.00165101
INTS10	735.368	-0.0673447	0.0366923	-1.83539	0.0664478	0.112462
INTS13	187.474	0.102782	0.0628419	1.63557	0.10193	0.160637
IRS1	48.2667	-0.221022	0.147242	-1.50108	0.133334	0.200206
IRS2	1345.86	-0.297705	0.161131	-1.8476	0.0646599	0.109872
ISM1	12.7365	-0.616386	0.207111	-2.97612	0.00291918	0.00971426
ITGA6	737.393	-0.383112	0.124931	-3.06658	0.00216526	0.00780575
ITGA9-AS1	3.57143	-0.222103	0.251329	-0.883714	0.376851	0.469679
ITGAD	26.809	1.08623	0.299636	3.62517	0.00028877	0.00177951
ITGAL	4771.05	0.247488	0.0577918	4.28241	1.84883e-05	0.000207075
ITGB1	1975.9	0.118518	0.0661641	1.79128	0.073249	0.12211
ITGB1BP2	22.5238	-0.249977	0.107657	-2.32198	0.0202339	0.0432256
ITGB7	636.236	0.145559	0.0629271	2.31313	0.0207155	0.0440586
ITPRIPL1	67.6354	0.26657	0.112584	2.36775	0.0178965	0.039042
ITSN1	107.636	-0.139063	0.104537	-1.33027	0.183429	0.26034
IWS1	424.197	0.00512172	0.0526774	0.0972281	0.922545	0.939485
JADE2	1097.8	0.0739763	0.0618568	1.19593	0.231725	0.318235
JAKMIP1	124.829	0.716828	0.180155	3.97894	6.92229e-05	0.000590647
JAKMIP2	48.9688	0.700247	0.146527	4.77895	1.76211e-06	3.38795e-05
JSRP1	4.43027	0.211995	0.233879	0.906432	0.364707	0.458507
KALRN	21.0078	-0.34569	0.179652	-1.92422	0.0543267	0.0948416
KANSL1-AS1	27.2386	-0.49421	0.216238	-2.28549	0.0222839	0.0467835
KANSL1L	146.946	-0.192789	0.0858827	-2.2448	0.0247812	0.0509039
KAT2A	456.076	-0.260402	0.0684434	-3.80463	0.000142019	0.00106109
KCND3	9.70929	-0.23091	0.170203	-1.35667	0.174885	0.248949
KCNK6	320.366	-0.228687	0.0788358	-2.9008	0.00372208	0.011493
KCNMB4	9.60117	-0.302516	0.16626	-1.81954	0.0688289	0.115677
KCP	9.08914	0.403084	0.16812	2.39759	0.0165031	0.0367246
KCTD3	74.0577	-0.146608	0.0960008	-1.52715	0.126723	0.19215
KIAA1191	531.71	0.0174585	0.0414687	0.421005	0.673752	0.738821
KIAA1671	126.418	0.998924	0.165705	6.02833	1.65662e-09	9.9535e-08
KIAA1958	119.176	-0.242852	0.0925131	-2.62506	0.00866346	0.0228386
KIF13B	455.736	0.0682922	0.0551889	1.23743	0.215929	0.298246
KIF19	76.2329	1.56563	0.221811	7.05838	1.68449e-12	3.0363e-10
KIF21A	208.838	0.587879	0.0814736	7.21558	5.37051e-13	1.29071e-10
KIF21B	2999.03	0.12446	0.0599852	2.07484	0.038001	0.0718184
KIF22	528.427	0.121136	0.0602913	2.00919	0.0445172	0.081258
KIF3A	161.605	0.183103	0.0693027	2.64208	0.00823997	0.0218822
KIF3B	350.097	-0.0112425	0.0443366	-0.253572	0.799826	0.846702
KIF7	3.94089	-0.312029	0.22874	-1.36412	0.17253	0.246569
KIR2DL3	34.2226	0.576178	0.203949	2.82511	0.00472647	0.0140292
KIR2DP1	15.6355	-0.158945	0.288183	-0.551542	0.581262	0.659985
KLF7	1442.36	-0.316846	0.0721762	-4.3899	1.13402e-05	0.000145611
KLHL10	0.785063	0.18557	0.42335	0.438338	0.661141	0.72776
KLHL3	199.072	-0.260374	0.0813056	-3.20242	0.00136279	0.00559868
KLHL4	2.00128	1.27803	0.451917	2.82802	0.00468373	0.0139544
KLHL9	286.274	-0.0199215	0.0430496	-0.462757	0.643539	0.713662
KLRB1	446.292	-0.190538	0.111658	-1.70645	0.0879237	0.141502
KLRC2	59.5579	1.40475	0.273884	5.129	2.91289e-07	7.50068e-06
KLRC3	40.4326	1.25013	0.198884	6.28575	3.26283e-10	2.3525e-08
KLRC4	42.5509	1.3152	0.177686	7.40182	1.34331e-13	4.84262e-11
KLRC4-KLRK1	75.7659	0.62955	0.127153	4.95114	7.37817e-07	1.67988e-05
KLRD1	1103.42	0.788519	0.142165	5.54651	2.91432e-08	1.04384e-06
KLRG1	146.33	0.573693	0.157723	3.63734	0.000275466	0.00171958
KLRK1	75.7659	0.62955	0.127153	4.95114	7.37817e-07	1.67988e-05
KLRK1-AS1	187.03	0.941835	0.138132	6.81838	9.20721e-12	9.48343e-10
KRTAP5-1	4.32976	0.607895	0.229266	2.65148	0.00801393	0.0214212
LAG3	120.974	0.878414	0.134368	6.53739	6.26037e-11	5.01525e-09
LAMC1	64.3301	-0.549118	0.171656	-3.19895	0.0013793	0.00562215
LAMC1-AS1	1.79442	-0.564765	0.335862	-1.68154	0.0926585	0.147966
LATS1	734.897	0.0437672	0.0422838	1.03508	0.300631	0.392672
LAX1	148.434	0.313594	0.0888698	3.52869	0.000417627	0.00232248
LAYN	13.4423	-0.267367	0.163804	-1.63223	0.10263	0.161388
LDB2	3.95598	-0.334178	0.251839	-1.32695	0.184524	0.261379
LDHB	2009.19	-0.209881	0.0630173	-3.33053	0.000866794	0.0039662
LDLRAD4	306.655	-0.144883	0.0788569	-1.83729	0.0661664	0.112117
LDLRAP1	530.729	-0.202565	0.0883629	-2.29242	0.0218816	0.046198
LEF1	1114.3	-0.368791	0.123967	-2.9749	0.0029308	0.00971543
LEF1-AS1	21.7298	-0.482432	0.192811	-2.50211	0.0123457	0.0298199
LEXM	8.91512	1.03568	0.236169	4.38533	1.15808e-05	0.000146488
LGALS9B	11.3669	-0.277554	0.252868	-1.09762	0.272368	0.360605
LGALS9C	15.4015	-0.799782	0.225792	-3.54212	0.000396928	0.00226234
LINC00869	181.898	0.0838042	0.0669453	1.25183	0.210631	0.292329
LINC00943	20.8587	1.23805	0.178004	6.95518	3.52115e-12	4.61591e-10
LINC00954	140.82	-0.18527	0.0923697	-2.00574	0.0448839	0.0817313
LINC01089	297.369	-0.31016	0.0887194	-3.49597	0.000472349	0.00252269
LINC01215	277.177	-0.313649	0.0875415	-3.58286	0.000339851	0.00200847
LINC01398	4.66527	0.649263	0.247995	2.61805	0.0088434	0.0232704
LINC01550	120.692	-0.209345	0.138226	-1.51451	0.129896	0.195726
LINC01588	192.333	-0.296981	0.0883701	-3.36064	0.00077761	0.00373881
LINC01599	192.333	-0.296981	0.0883701	-3.36064	0.00077761	0.00373881
LINC01637	17.1955	-0.217891	0.140038	-1.55594	0.119722	0.183963
LINC01800	7.30379	-0.357797	0.24027	-1.48915	0.136449	0.203474
LINC02035	311.333	-0.165751	0.0843967	-1.96395	0.0495355	0.0882944
LINC02312	1.19933	0.0163828	0.401443	0.0408097	0.967448	0.975566
LINC02470	5.5658	1.11298	0.493749	2.25415	0.024187	0.0498966
LINC02481	57.8551	0.667982	0.147705	4.52241	6.11403e-06	8.55965e-05
LINC02491	60.5648	0.0712337	0.0679782	1.04789	0.294689	0.385609
LINC02541	1.66226	0.186997	0.349548	0.53497	0.592671	0.670299
LINC02591	181.898	0.0838042	0.0669453	1.25183	0.210631	0.292329
LINC02731	8.16532	-0.24285	0.163728	-1.48326	0.138007	0.204949
LINC02762	25.7832	-0.266412	0.130012	-2.04913	0.0404496	0.0755548
LINC02957	1.74221	1.48461	0.466941	3.17944	0.00147559	0.00591489
LIPE-AS1	2.40789	0.203516	0.282344	0.720808	0.471028	0.560877
LIX1	10.5909	-0.595591	0.239713	-2.4846	0.0129697	0.0309642
LLGL2	603.204	0.361213	0.0899391	4.0162	5.91446e-05	0.000523231
LMLN	78.4498	-0.18972	0.0849986	-2.23203	0.0256128	0.0519461
LOC100130731	4.18421	1.07911	0.273572	3.94451	7.9963e-05	0.000658895
LOC100506274	5.48148	0.901783	0.24626	3.66191	0.000250342	0.00160441
LOC100507053	28.6735	-0.129908	0.118406	-1.09714	0.272579	0.360605
LOC100507547	10.9189	-0.135183	0.156271	-0.865051	0.387011	0.479854
LOC101928198	58.5331	-0.175529	0.156943	-1.11843	0.263383	0.351992
LOC101928283	3.67331	-0.080959	0.21592	-0.37495	0.707698	0.767309
LOC101928988	5.5146	0.168625	0.226457	0.744623	0.456499	0.549476
LOC101929698	9.11174	-0.252278	0.194398	-1.29774	0.194378	0.273724
LOC101930071	2.40789	0.203516	0.282344	0.720808	0.471028	0.560877
LOC102723604	12.3169	-0.336966	0.209635	-1.60739	0.107968	0.168678
LOC105372165	1.14946	0.0469971	0.356138	0.131963	0.895013	0.918846
LOC105372240	4.43027	0.211995	0.233879	0.906432	0.364707	0.458507
LOC105373175	4.09126	-0.774584	0.309982	-2.4988	0.0124614	0.0299989
LOC105374836	766.926	-0.377149	0.116257	-3.24411	0.0011782	0.00498231
LOC107984142	27.2386	-0.49421	0.216238	-2.28549	0.0222839	0.0467835
LOC107985049	4.3447	0.627161	0.245318	2.55653	0.0105723	0.0266031
LOC107987478	56.8247	-0.18357	0.111347	-1.64864	0.0992214	0.156883
LOC107987479	56.8247	-0.18357	0.111347	-1.64864	0.0992214	0.156883
LOC112268293	33.0119	0.11298	0.106654	1.05931	0.289458	0.380491
LOC124903372	40.5947	-0.7966	0.239256	-3.32949	0.000870064	0.0039662
LOC124904631	1.24491	-0.0510828	0.392859	-0.130028	0.896544	0.918846
LOC283194	13.0306	-0.395637	0.189297	-2.09003	0.0366147	0.0699316
LOC283683	1.45148	-0.2092	0.319937	-0.653879	0.51319	0.597754
LOXL1-AS1	29.1081	0.212335	0.104139	2.03896	0.0414537	0.0768643
LPAR6	299.151	-0.034359	0.119219	-0.288202	0.773192	0.824053
LPCAT1	1154.55	0.15489	0.0793374	1.9523	0.0509032	0.0899539
LRBA	692.379	0.0992798	0.0483024	2.05538	0.0398424	0.0745171
LRP6	41.0959	-0.393501	0.192938	-2.03953	0.0413974	0.0768643
LRRC43	9.27737	-0.00407752	0.186854	-0.021822	0.98259	0.986009
LRRC70	12.7212	-0.289038	0.140457	-2.05784	0.0396053	0.0741699
LRRN2	105.526	-0.111541	0.100188	-1.11332	0.26557	0.35393
LTB	1445.02	-0.399114	0.100716	-3.96279	7.40802e-05	0.000622708
LTBP3	886.161	-0.30957	0.0974709	-3.17603	0.00149308	0.00591489
LTBP4	657.189	0.261712	0.0727755	3.59615	0.000322959	0.0019324
LTN1	677.163	0.0152	0.0424812	0.357804	0.72049	0.77882
LYAR	302.513	0.426963	0.0904571	4.72006	2.3578e-06	4.19278e-05
LYPD4	2.29717	-0.720219	0.401142	-1.79542	0.0725864	0.121145
LYRM4	119.686	-0.225034	0.0693409	-3.24534	0.00117312	0.00498231
LYRM4-AS1	4.15863	-0.240931	0.202415	-1.19028	0.233936	0.320662
LYSMD2	149.572	0.0136211	0.0846812	0.160852	0.87221	0.904028
MACORIS	1.36742	-0.553807	0.337339	-1.64169	0.100654	0.158809
MACROD2	32.7277	-0.664059	0.235968	-2.81419	0.00489005	0.0144497
MAF	361.587	0.185682	0.0754385	2.46136	0.013841	0.0326657
MAGI2-AS3	17.2525	-0.399599	0.210916	-1.89459	0.0581463	0.100542
MAL	219.094	-0.407985	0.119171	-3.42353	0.000618142	0.00310579
MAMDC4	86.1369	0.166264	0.0782297	2.12534	0.0335585	0.064781
MAN1A1	616.633	0.0236433	0.0859203	0.275178	0.78318	0.833465
MAN1C1	191.89	-0.246647	0.107922	-2.28541	0.0222887	0.0467835
MANBA	696.805	-0.200433	0.0630914	-3.17687	0.00148875	0.00591489
MANEAL	5.14739	0.7692	0.222047	3.46413	0.000531951	0.00275926
MANF	160.558	0.0998528	0.0906015	1.10211	0.270414	0.358398
MAP1A	55.2416	-0.301501	0.128367	-2.34875	0.0188363	0.0406008
MAP4K2	921.074	-0.169468	0.0509245	-3.32783	0.00087526	0.0039662
MAPK8IP1	44.4112	-0.38848	0.155407	-2.49975	0.0124281	0.0299687
MAPRE3-AS1	2.10692	-0.253823	0.282675	-0.897932	0.369222	0.463779
MARCHF3	43.7091	-0.253271	0.124401	-2.03592	0.0417581	0.077199
MARCHF7	857.902	-0.0611282	0.0929417	-0.657705	0.510728	0.596815
MARK4	308.824	-0.000383555	0.055627	-0.00689513	0.994499	0.995189
MARS2	64.451	0.150541	0.0731241	2.05871	0.0395218	0.0741098
MAST4	205.732	-0.291821	0.0979655	-2.97881	0.00289371	0.0096591
MATCAP2	14.5122	-0.489191	0.165931	-2.94816	0.00319674	0.0103762
MATK	554.547	0.398211	0.103325	3.85398	0.000116212	0.000896136
MCF2L	81.6784	-0.313761	0.107226	-2.92618	0.00343153	0.0108364
MCOLN2	441.524	0.677917	0.113705	5.96206	2.49074e-09	1.36541e-07
MCRIP2	173.278	-0.206508	0.0800947	-2.5783	0.0099289	0.0254042
MDS2	35.0298	-0.477582	0.162847	-2.93271	0.00336015	0.0107198
ME3	54.3046	0.329773	0.118513	2.78258	0.00539286	0.0154296
MED7	80.9932	-0.0479589	0.0580719	-0.825853	0.408887	0.502228
MEGF6	444.629	-0.249514	0.0984151	-2.53532	0.0112344	0.0277398
MEI1	178.794	-0.0229875	0.0591817	-0.388423	0.697703	0.760459
MEPCE	357.174	-0.199757	0.0632759	-3.15691	0.00159448	0.00625149
METAP1D	71.5042	-0.228613	0.0953865	-2.3967	0.0165433	0.0367572
METTL13	57.4928	0.0573969	0.109518	0.524087	0.600218	0.676183
MFAP3L	58.5331	-0.175529	0.156943	-1.11843	0.263383	0.351992
MFGE8	247.958	-0.270795	0.0933409	-2.90114	0.00371803	0.011493
MFSD10	672.617	0.0432394	0.0705842	0.612592	0.540146	0.624612
MFSD12	417.183	-0.253046	0.0645972	-3.91729	8.95494e-05	0.00071739
MFSD6	549.781	0.0692222	0.0537565	1.2877	0.19785	0.277259
MIAT	3023.49	0.562893	0.109277	5.15106	2.59023e-07	7.04739e-06
MICU3	28.1259	-0.35871	0.153073	-2.34339	0.0191096	0.0411283
MINPP1	22.8838	0.0727964	0.145668	0.499742	0.617257	0.690523
MIR155HG	23.6862	0.410416	0.132745	3.09176	0.00198975	0.0073949
MIR9-1HG	11.9224	0.515965	0.169536	3.0434	0.00233918	0.00830812
MIR9-3HG	61.6591	0.492687	0.132714	3.71241	0.000205294	0.00138334
MIRLET7G	1.14046	-0.225363	0.347001	-0.649459	0.516042	0.600591
MKRN2	210.161	-0.0047521	0.0506948	-0.0937395	0.925316	0.940977
MLXIP	1654.64	-0.101932	0.0483614	-2.10772	0.035055	0.0671305
MMAA	60.5648	0.0712337	0.0679782	1.04789	0.294689	0.385609
MMD	385.278	-0.297992	0.100489	-2.9654	0.00302287	0.009952
MMP17	88.6701	-0.403559	0.148402	-2.71937	0.00654056	0.018068
MMP28	10.556	-0.367328	0.239846	-1.53152	0.125642	0.190912
MOB3B	55.6611	-0.263115	0.110676	-2.37734	0.0174379	0.0382732
MPND	47.1958	-0.245404	0.101872	-2.40895	0.0159986	0.0359604
MPPED2	3.03083	-0.33805	0.260725	-1.29658	0.194777	0.274017
MRC2	29.1784	-0.0964599	0.143515	-0.672123	0.501505	0.587592
MRFAP1L1	287.256	0.0704934	0.0878345	0.802571	0.422223	0.514227
MRPL10	491.232	0.308942	0.0759561	4.06737	4.75465e-05	0.000435581
MRPL39	105.9	0.00802006	0.077825	0.103052	0.917921	0.936761
MRPL45	165.269	-0.164363	0.0522683	-3.1446	0.00166316	0.00639541
MRPS25	521.52	-0.155906	0.0477763	-3.26325	0.00110144	0.00469905
MRPS33	71.3467	-0.171143	0.0705452	-2.426	0.0152662	0.035166
MRRF	298.31	-0.150609	0.0451909	-3.33274	0.000859962	0.00396405
MSC	13.0133	0.609501	0.204536	2.97992	0.00288323	0.00964645
MSC-AS1	10.0302	0.393163	0.206624	1.9028	0.0570667	0.0991448
MSMO1	122.386	0.0351738	0.0808721	0.434932	0.663612	0.729177
MTA1	637.14	-0.0829493	0.0405547	-2.04537	0.0408188	0.0760562
MTA2	1480.66	0.0237099	0.0386749	0.613055	0.53984	0.624612
MTCO2P12	54.2698	0.392461	0.293063	1.33917	0.180515	0.256456
MTCO2P2	28.8183	-0.380079	0.223494	-1.70062	0.089014	0.142938
MTERF3	78.3173	0.00983859	0.0514788	0.191119	0.848432	0.883988
MTHFD2P1	0.832101	1.06556	0.51756	2.05882	0.0395116	0.0741098
MTMR9	288.142	0.033598	0.0475256	0.706947	0.4796	0.569467
MTND2P40	1.97754	-0.333406	0.241602	-1.37998	0.167592	0.240466
MTUS1	42.4854	-0.317776	0.206988	-1.53524	0.124725	0.190119
MUC16	11.2351	0.400193	0.256391	1.56087	0.118554	0.182449
MVB12B	323.559	0.300739	0.105579	2.84848	0.00439285	0.0131694
MXRA7	209.815	0.471106	0.147512	3.19367	0.00140474	0.00567406
MYB	50.9514	-0.201973	0.117432	-1.71991	0.0854493	0.138292
MYBL1	1121.02	0.338141	0.107932	3.1329	0.0017309	0.00662056
MYG1	137.329	-0.189023	0.0598791	-3.15675	0.00159539	0.00625149
MYH11	86.3525	-0.202244	0.103815	-1.94812	0.0514003	0.0906103
MYH15	3.29113	0.100918	0.21855	0.461763	0.644252	0.713662
MYH7B	28.5249	-0.262268	0.115376	-2.27316	0.0230165	0.0479123
MYO15B	2393.25	-0.286828	0.100364	-2.85786	0.00426503	0.0128922
MYO1G	3610.2	-0.02716	0.0515538	-0.526829	0.598312	0.675091
MYO3B	13.9914	1.64668	0.27879	5.90652	3.49414e-09	1.67952e-07
MYO3B-AS1	1.04107	1.77918	0.541896	3.28325	0.00102619	0.00443045
MYO6	159.317	1.13037	0.1264	8.9428	3.79444e-19	5.47159e-16
MYOM2	65.8562	-0.952264	0.420805	-2.26296	0.0236382	0.0489745
MYZAP	6.39402	-0.471713	0.248159	-1.90085	0.0573221	0.0994686
NAA50	1048.38	0.141297	0.0819064	1.7251	0.084509	0.137697
NANS	171.215	-0.155061	0.0555685	-2.79045	0.00526356	0.0152105
NAP1L1	4867.05	-0.206093	0.0481305	-4.28197	1.85247e-05	0.000207075
NAP1L2	32.5701	0.325553	0.118672	2.74331	0.00608232	0.0171975
NAPB	380.908	0.0804648	0.0511566	1.57291	0.115739	0.179265
NAXD	355.025	0.0272976	0.0604277	0.451739	0.651457	0.719847
NBEA	49.1493	-0.327986	0.134521	-2.43817	0.0147618	0.0343203
NBPF9	292.631	-0.298311	0.0828338	-3.60132	0.000316605	0.00190329
NCALD	126.813	0.40615	0.0918653	4.42115	9.81783e-06	0.000129884
NCAPH	27.0764	0.205393	0.130972	1.56822	0.11683	0.180567
NCK1	275.27	0.0353	0.0499582	0.70659	0.479821	0.569467
NCKAP1	66.7769	0.494466	0.110479	4.47564	7.61824e-06	0.000101718
NCOA7	433.435	0.0446018	0.0588957	0.757301	0.44887	0.542102
NECTIN3	15.889	0.240533	0.163823	1.46825	0.142037	0.21007
NEDD1	271.999	0.0696649	0.0750279	0.92852	0.353138	0.447081
NEGR1	13.0782	-0.1815	0.202918	-0.894448	0.371082	0.464901
NEIL1	291.339	-0.329001	0.0995186	-3.30592	0.000946649	0.0041316
NELFCD	778.89	0.0637194	0.0399004	1.59696	0.110274	0.171723
NEURL1B	5.57527	-0.162159	0.182205	-0.889978	0.373478	0.467089
NF1	506.266	0.159921	0.0583389	2.74124	0.0061208	0.0172724
NFATC2	778.981	0.288801	0.0735501	3.92659	8.61591e-05	0.000694086
NFE2L1	692.041	-0.0508693	0.050646	-1.00441	0.315182	0.408348
NINL	45.4015	0.600594	0.197109	3.04702	0.00231125	0.00822919
NIP7	238.202	0.0754538	0.0656638	1.14909	0.250517	0.337613
NIPA1	201.59	0.172159	0.0666624	2.58256	0.00980706	0.0252532
NIPAL4	19.5089	-0.804863	0.213598	-3.76812	0.000164484	0.00117102
NKG7	2349.61	0.559143	0.124273	4.4993	6.81787e-06	9.1882e-05
NLRC3	1246.41	0.227827	0.059734	3.81403	0.000136721	0.00103764
NLRC5	5165.32	0.27857	0.0649839	4.28676	1.81302e-05	0.000207075
NMT1	524.261	-0.0417376	0.0698243	-0.597752	0.550006	0.632781
NNMT	1.64739	-0.750385	0.31622	-2.37299	0.0176449	0.0386687
NNT	514.876	0.0367276	0.0412959	0.889377	0.373801	0.467089
NOG	17.8153	-0.454245	0.245392	-1.8511	0.0641551	0.109373
NOL4L	1245.52	-0.153416	0.0636612	-2.40988	0.0159576	0.0359544
NOPCHAP1	75.1798	-0.0475856	0.0918735	-0.517947	0.604495	0.679939
NOSIP	624.769	-0.339013	0.0875775	-3.87101	0.000108387	0.000858758
NPAS2	18.2333	-0.659376	0.176362	-3.73877	0.000184925	0.0012759
NPC1	552.574	0.369636	0.0787383	4.69449	2.67267e-06	4.64336e-05
NPHP3-AS1	1.81206	-0.210301	0.306998	-0.685024	0.493329	0.581668
NPM3	48.774	-0.110692	0.0777099	-1.42442	0.154324	0.224783
NPTX1	6.25451	1.24095	0.337194	3.68024	0.000233018	0.00152733
NREP	62.0331	-0.356433	0.116851	-3.05031	0.00228604	0.00815957
NRXN2	4.98754	-0.274909	0.239179	-1.14939	0.250395	0.337613
NSMCE1-DT	2.31965	-0.20846	0.298838	-0.69757	0.485446	0.573781
NUAK1	55.6739	1.01784	0.225608	4.51156	6.43539e-06	8.83794e-05
NUDT21	832.779	-0.026773	0.0452837	-0.591228	0.554367	0.635079
NUGGC	60.784	0.864971	0.122872	7.03963	1.92748e-12	3.08825e-10
NUSAP1	64.4078	0.0873172	0.103897	0.840419	0.400673	0.4934
OASL	143.325	0.170695	0.243972	0.699649	0.484147	0.573088
OBSCN	868.335	-0.286806	0.121304	-2.36435	0.0180618	0.0392836
OCRL	126.019	-0.209823	0.0728883	-2.87869	0.00399328	0.0122577
OIP5-AS1	1288.68	-0.112082	0.0507912	-2.20672	0.0273334	0.0546751
OLR1	13.1195	0.737904	0.365404	2.01942	0.0434432	0.0797012
OPN3	162.537	-0.25019	0.0934841	-2.67628	0.00744434	0.0201402
OPTN	1066.82	0.160145	0.0552026	2.90104	0.00371929	0.011493
OR2A1	11.7941	-0.341729	0.181447	-1.88336	0.0596522	0.102893
OSBPL3	569.187	0.0134994	0.0539295	0.250315	0.802344	0.848226
OSBPL7	538.589	0.356124	0.0867883	4.10337	4.07184e-05	0.000386289
OTUD7B	105.473	0.189051	0.0823693	2.29516	0.0217237	0.045932
OXNAD1	830.201	-0.240644	0.0984057	-2.44543	0.014468	0.0339233
OXSM	41.456	-0.0223778	0.0742589	-0.301348	0.763149	0.817731
OXSR1	606.126	0.0213627	0.0626814	0.340815	0.733243	0.789647
P2RY12	18.0279	-0.140267	0.189816	-0.738965	0.459928	0.552812
PABIR1	105.545	-0.0291747	0.0658515	-0.443038	0.657738	0.724567
PABPC1	19549.9	-0.154005	0.0465714	-3.30686	0.000943468	0.0041316
PABPC3	64.7032	-0.226936	0.159915	-1.4191	0.155869	0.226686
PABPC4	1662.85	-0.113414	0.0463032	-2.44938	0.0143101	0.0336625
PADI6	4.65704	0.41501	0.450853	0.920499	0.357312	0.450782
PAICS	242.688	-0.208741	0.0576893	-3.61836	0.000296472	0.0018115
PAK6	4.71355	0.442849	0.223398	1.98234	0.0474417	0.0854069
PALB2	72.3712	-0.00606051	0.067478	-0.0898147	0.928434	0.943483
PALLD	78.0014	0.166456	0.127744	1.30304	0.192561	0.27143
PAPLN	71.4279	-0.22479	0.107009	-2.10066	0.0356706	0.0682189
PAPSS2	94.0559	-0.158108	0.0652855	-2.42179	0.0154441	0.035519
PARD3B	4.5372	-0.127404	0.258576	-0.492714	0.622215	0.693916
PARD6G	12.0309	0.386304	0.21103	1.83056	0.0671657	0.113411
PARP8	3156.44	0.146901	0.0653706	2.24721	0.0246266	0.0506585
PATL2	819.187	0.692694	0.117912	5.87467	4.23679e-09	1.97079e-07
PAXX	436.759	0.0750329	0.0714669	1.0499	0.293765	0.385099
PBDC1	138.053	0.0368019	0.0616099	0.597337	0.550282	0.632781
PCBP4	146.755	0.201587	0.0714944	2.81962	0.00480813	0.0142368
PCED1B	351.635	0.0700108	0.0864022	0.810289	0.417774	0.511401
PCED1B-AS1	762.44	-0.114205	0.0789289	-1.44694	0.147915	0.216982
PCGF6	36.1705	0.21413	0.0977147	2.19138	0.0284242	0.0566128
PCNT	813.398	0.10037	0.0481413	2.0849	0.0370787	0.0706308
PCNX2	541.154	0.0358586	0.0581614	0.616537	0.53754	0.622597
PCSK5	147.666	-0.41376	0.114523	-3.61291	0.000302779	0.00184222
PCYOX1L	317.55	-0.126823	0.071875	-1.76449	0.0776495	0.127966
PCYT1A	895.119	0.0246643	0.0530603	0.464835	0.64205	0.71273
PDCD1	48.3763	0.248986	0.180268	1.3812	0.167217	0.240167
PDCD10	277.59	-0.0245223	0.0617878	-0.396879	0.691456	0.754221
PDCD11	339.78	0.00749436	0.0375688	0.199484	0.841884	0.879071
PDE6G	22.7159	-0.470651	0.112389	-4.18771	2.81783e-05	0.000278309
PDE7A	1177.18	-0.170485	0.0803026	-2.12303	0.0337515	0.0650663
PDE7B	10.0656	-0.401027	0.187485	-2.13899	0.0324369	0.0631228
PDE8A	346.864	-0.268582	0.069934	-3.84051	0.00012278	0.000941747
PDE9A	30.9797	-0.420034	0.166865	-2.5172	0.0118291	0.0289601
PDGFD	65.1505	0.823374	0.136994	6.01029	1.8519e-09	1.06818e-07
PDK1	753.264	-0.24044	0.0932972	-2.57714	0.00996213	0.0254255
PELO	57.3741	-0.0367062	0.0811584	-0.452279	0.651068	0.719847
PERP	29.2758	0.431682	0.116605	3.70208	0.000213842	0.00142759
PHACTR1	216.189	-0.219032	0.141394	-1.54909	0.12136	0.185579
PHAX	100.784	0.103967	0.0661546	1.57158	0.116049	0.179552
PHF11	796.5	-0.00121392	0.0545962	-0.0222345	0.982261	0.986009
PHLDA1	56.6732	0.0400908	0.13312	0.301162	0.763291	0.817731
PIF1	23.9521	0.44721	0.156287	2.86146	0.00421693	0.0128017
PIK3R1	4358.15	0.164826	0.099486	1.65678	0.0975641	0.155309
PIK3R3	16.1585	0.715498	0.148348	4.82312	1.41331e-06	2.91142e-05
PIP4K2C	285.137	0.146548	0.0433411	3.38126	0.000721536	0.00352592
PITPNM2	410.609	-0.340756	0.0870827	-3.91301	9.11522e-05	0.000726196
PJVK	14.4784	-0.140229	0.110538	-1.2686	0.204584	0.284759
PKIA	96.7906	-0.171028	0.115951	-1.475	0.140213	0.207584
PKIA-AS1	6.92026	-0.155432	0.193456	-0.803448	0.421716	0.514105
PKN3	26.8818	0.0537504	0.117871	0.45601	0.648383	0.71755
PLAAT3	95.2606	0.28443	0.110827	2.56644	0.0102749	0.0259998
PLAAT4	417.739	0.0701261	0.0658225	1.06538	0.286703	0.377558
PLCXD2	530.093	0.258753	0.0783741	3.30151	0.000961656	0.00417683
PLEKHA5	74.5915	0.380972	0.120907	3.15096	0.00162738	0.00630827
PLEKHF1	122.215	0.599307	0.146999	4.07694	4.56319e-05	0.000421802
PLEKHG4	121.079	-0.0937598	0.108242	-0.866202	0.38638	0.479854
PLEKHG7	5.88446	0.250013	0.243094	1.02846	0.303733	0.396007
PLVAP	8.88497	-0.282656	0.243721	-1.15975	0.24615	0.33384
PLXDC1	210.764	-0.16406	0.116002	-1.41428	0.157278	0.227935
PLXNA4	83.6927	-0.411184	0.163806	-2.51018	0.0120668	0.0294422
PMEL	30.7859	-0.286682	0.125278	-2.28836	0.0221165	0.0466257
PNPLA7	114.783	-0.350538	0.104309	-3.36056	0.000777838	0.00373881
PODN	14.0824	0.596271	0.234189	2.54611	0.0108931	0.0271292
POLG	740.745	0.158368	0.0516268	3.06756	0.00215817	0.00779972
POP4	190.378	-0.033631	0.0480615	-0.699748	0.484085	0.573088
POP7	61.9948	-0.0385979	0.0636172	-0.606722	0.544036	0.627918
POT1-AS1	3.67331	-0.080959	0.21592	-0.37495	0.707698	0.767309
POU2F2	1436.64	-0.299193	0.0781086	-3.83048	0.000127894	0.000975785
PPFIA3	30.2035	0.225894	0.104097	2.17004	0.0300038	0.0593492
PPFIBP1	29.1043	-0.50931	0.157105	-3.24186	0.00118754	0.00500712
PPM1H	35.0764	-0.157915	0.137109	-1.15174	0.249426	0.336772
PPP1R12A	1564.32	0.0307022	0.0506383	0.606305	0.544312	0.627918
PPP1R16B	2923.56	0.276595	0.119261	2.31925	0.0203817	0.043477
PPP1R3E	258.534	-0.288736	0.0870455	-3.31707	0.000909661	0.0040737
PPP1R3F	66.2724	-0.209782	0.0887878	-2.36273	0.018141	0.0393372
PPP2R2B	258.014	0.786458	0.119496	6.58145	4.65872e-11	3.95169e-09
PPP2R5C	3209.7	0.157844	0.0582653	2.70905	0.0067476	0.0184982
PPP3CC	658.402	0.164818	0.0403347	4.08626	4.3839e-05	0.000413175
PQBP1	319.586	-0.156452	0.0460777	-3.39539	0.000685315	0.00340767
PRDM1	515.392	0.332799	0.113741	2.92593	0.00343427	0.0108364
PRF1	1538.35	0.388891	0.125239	3.10518	0.00190164	0.00713134
PRKAA1	1185	0.00144676	0.0379655	0.0381073	0.969602	0.976874
PRKAR1B	83.5016	-0.113696	0.0747716	-1.52058	0.128365	0.193622
PRKAR1B-AS1	35.5364	0.0298735	0.0832568	0.358812	0.719736	0.778589
PRKCA	724.859	-0.344874	0.0982245	-3.51108	0.000446291	0.00241031
PRKCH	1962.29	0.160708	0.0545984	2.94345	0.00324581	0.0104943
PRKCQ-AS1	397.132	-0.328466	0.108715	-3.02134	0.00251659	0.00876552
PROX2	11.7611	-0.290962	0.152827	-1.90386	0.0569285	0.0990241
PRR5L	326.34	0.503836	0.138121	3.64778	0.000264514	0.00165839
PRRT1	10.9189	-0.135183	0.156271	-0.865051	0.387011	0.479854
PRSS23	192.837	0.929627	0.171498	5.42063	5.93896e-08	1.94636e-06
PRXL2A	38.7187	-0.172023	0.110905	-1.55109	0.120881	0.185239
PSD	42.4755	-0.214063	0.105377	-2.03141	0.0422135	0.0776427
PSMD1	345.249	0.00273439	0.0443457	0.0616608	0.950833	0.962852
PSMG4	141.576	-0.118728	0.0658238	-1.80373	0.0712733	0.119368
PTBP3	2445.78	-0.0260921	0.0565263	-0.461592	0.644374	0.713662
PTCH1	261.805	0.43783	0.0914828	4.78593	1.70194e-06	3.31648e-05
PTDSS1	722.386	-0.101986	0.0394501	-2.58518	0.0097329	0.025107
PTGDS	101.163	0.641069	0.182461	3.51346	0.000442316	0.00240095
PTGR2	9.82827	-0.0725924	0.110968	-0.654173	0.513	0.597754
PTK2	114.935	-0.219608	0.0853028	-2.57446	0.0100397	0.0255332
PTMS	133.193	0.313461	0.11264	2.78284	0.00538846	0.0154296
PTP4A3	155.062	-0.414562	0.098953	-4.18948	2.79594e-05	0.000278052
PTPN20	3.29164	0.142473	0.285984	0.498183	0.618355	0.690921
PTPN22	766.382	0.307824	0.0668882	4.60208	4.183e-06	6.62845e-05
PTPN4	899.356	0.143476	0.0524182	2.73714	0.00619753	0.0173531
PTPRA	931.547	0.0395438	0.0340701	1.16066	0.24578	0.333724
PTPRC	15513.1	0.0368446	0.0701735	0.525051	0.599548	0.675956
PTPRJ	1753.01	0.0294974	0.0770239	0.382964	0.701746	0.763136
PTPRK	42.2723	-0.366085	0.144619	-2.53138	0.0113614	0.0279576
PTTG1	71.4908	0.179063	0.0778565	2.29991	0.0214534	0.0454938
PVT1	107.051	-0.249254	0.096768	-2.57579	0.0100012	0.0254801
PYHIN1	514.65	0.499499	0.0887172	5.63024	1.79962e-08	6.8291e-07
R3HCC1	197.551	0.0123908	0.0413985	0.299306	0.764707	0.81777
R3HCC1L	368.183	-0.0176251	0.0540706	-0.325965	0.744451	0.801118
RAB11FIP5	170.845	0.793108	0.10944	7.24697	4.26203e-13	1.22917e-10
RAB27A	849.542	0.127166	0.0831383	1.52958	0.126122	0.191439
RAB27B	102.496	0.485727	0.107169	4.53235	5.83317e-06	8.41143e-05
RAB29	485.07	0.235289	0.0740787	3.1762	0.0014922	0.00591489
RAB6A	654.525	-0.00840798	0.0438494	-0.191747	0.84794	0.883988
RABGAP1L	1171.73	0.101454	0.0411811	2.46359	0.0137552	0.0325697
RACK1	10679.7	-0.190991	0.044961	-4.24793	2.15756e-05	0.000227095
RAD17	327.636	-0.0239964	0.0461214	-0.520288	0.602863	0.678632
RAD18	173.103	-0.0343205	0.0420564	-0.816059	0.414466	0.508496
RAD23BP1	1.57978	-0.405061	0.290865	-1.39261	0.163739	0.236225
RADX	91.1371	0.039257	0.0811481	0.483769	0.62855	0.700439
RAMP1	10.0105	-0.63017	0.224045	-2.81269	0.00491291	0.0144876
RANBP17	2.88494	-0.853639	0.233693	-3.65282	0.000259377	0.00164767
RAP2A	372.116	0.442269	0.0760247	5.81744	5.97551e-09	2.53432e-07
RAPGEF1	3933.7	0.0540541	0.0555218	0.973565	0.330273	0.42296
RAPGEF5	9.12049	-0.56001	0.212741	-2.63236	0.00847948	0.0223945
RASAL3	1277.86	0.113466	0.0580676	1.95403	0.0506973	0.0897
RASGEF1A	76.256	0.0610147	0.112279	0.54342	0.58684	0.665794
RASGRF2	301.343	-0.166144	0.108989	-1.52441	0.127406	0.192577
RASGRF2-AS1	3.70994	-0.16345	0.213329	-0.766188	0.443564	0.536144
RASGRP1	1576.81	0.132071	0.0607591	2.17369	0.0297287	0.0588856
RASSF1	934.833	0.152025	0.0621967	2.44426	0.014515	0.0339233
RBBP5	199.382	0.0132968	0.0602844	0.220567	0.825429	0.867543
RBFADN	3.08296	-0.121913	0.273461	-0.445815	0.655731	0.723461
RBL1	154.069	0.0531965	0.0551237	0.965038	0.334526	0.427268
RBM11	33.1023	-0.190977	0.150421	-1.26962	0.20422	0.284527
RBM15	650.079	0.0402737	0.0641635	0.627673	0.530218	0.61461
RBM24	1.92891	-0.574771	0.473629	-1.21355	0.224921	0.309777
RCAN3	1266.25	-0.36677	0.0973421	-3.76784	0.000164663	0.00117102
RCHY1	343.497	0.0397265	0.0752858	0.527675	0.597725	0.674956
RDH10	58.4108	0.313283	0.0830856	3.77061	0.000162849	0.00117102
RDH16	10.9373	0.146897	0.127421	1.15285	0.248973	0.336476
RECQL	343.202	0.0902704	0.0489085	1.8457	0.0649356	0.110161
RECQL5	154.114	-0.183727	0.0769958	-2.3862	0.0170237	0.0374781
REPIN1	758.907	-0.205001	0.0592421	-3.4604	0.000539384	0.00278027
RERE	1678.71	-0.198831	0.0888979	-2.23662	0.025311	0.0515515
RETREG1	114.751	-0.319502	0.123284	-2.59159	0.00955341	0.0248217
RETREG1-AS1	12.6243	-0.161071	0.170516	-0.944606	0.34486	0.438891
RETSAT	220.626	0.178393	0.0583589	3.05682	0.00223698	0.0080242
RFC4	96.6936	0.0687986	0.0594252	1.15773	0.246973	0.334399
RFXAP	71.6205	0.150319	0.0824051	1.82415	0.06813	0.11477
RGMB	43.9281	-0.386423	0.144061	-2.68236	0.00731051	0.0198153
RGS10	566.76	-0.2479	0.0662598	-3.74133	0.000183046	0.001269
RGS18	527.547	-0.274412	0.132012	-2.0787	0.0376452	0.0713438
RGS9	78.9672	0.764489	0.136342	5.60716	2.05672e-08	7.60458e-07
RHBDF2	1064.62	0.0774582	0.0905784	0.855151	0.392468	0.484952
RHPN1	197.486	-0.3099	0.104297	-2.97133	0.00296511	0.00980661
RIBC1	6.44541	-0.230704	0.144351	-1.59822	0.109995	0.171473
RLN1	2.33102	0.156126	0.306	0.510218	0.609899	0.683884
RMC1	424.9	0.0603777	0.0534525	1.12956	0.258662	0.346968
RN7SKP110	3.84556	-0.665331	0.187658	-3.54545	0.000391939	0.00224276
RN7SL842P	2.10046	-0.426839	0.331896	-1.28606	0.198421	0.277564
RNA5SP111	2.10144	-0.183322	0.362878	-0.505189	0.613426	0.686771
RNF121	138.604	0.0131316	0.0440899	0.297838	0.765827	0.81777
RNF157	261.531	-0.321129	0.1294	-2.48167	0.0130768	0.0311169
RNF157-AS1	19.7082	-0.3954	0.205136	-1.9275	0.0539175	0.0942413
RNF165	47.5053	-0.30254	0.182876	-1.65434	0.0980578	0.155726
RNF19A	1627.01	0.179209	0.0741565	2.41663	0.0156648	0.0357893
RNF212	13.7632	0.0283041	0.176622	0.160253	0.872682	0.904028
RNF213	11936	0.114901	0.0778211	1.47647	0.139816	0.20721
RNF25	102.705	-0.0330217	0.0794991	-0.415371	0.67787	0.741645
RNF34	280.47	-0.0295719	0.0411153	-0.719245	0.47199	0.561539
RNF8	85.3389	0.0493801	0.0605401	0.815659	0.414695	0.508496
RNU1-124P	0.892163	-0.216642	0.361827	-0.598745	0.549343	0.63271
RNU6-442P	2.47832	-0.267502	0.242695	-1.10222	0.270368	0.358398
RNU6-4P	2.51293	-0.215102	0.248235	-0.866526	0.386202	0.479854
ROGDI	340.719	-0.276418	0.113442	-2.43665	0.014824	0.0343203
RORA	4411.73	0.164585	0.0798642	2.06081	0.0393213	0.0739261
RORB	5.47778	1.54706	0.370165	4.17937	2.92315e-05	0.000286747
RPA2	222.64	0.0543041	0.0864119	0.628433	0.52972	0.614527
RPL10P15	7.0916	-0.1049	0.277103	-0.378558	0.705016	0.766114
RPL12	9241.94	-0.252639	0.0534731	-4.72461	2.30562e-06	4.15587e-05
RPL13	15062.3	-0.221703	0.0638107	-3.47439	0.000512012	0.00267508
RPL13AP3	5.3562	-0.237891	0.22147	-1.07415	0.282757	0.373042
RPL13P8	6.80878	0.15039	0.164796	0.912586	0.36146	0.455219
RPL18	7004.44	-0.195172	0.0554535	-3.51956	0.000432267	0.00238824
RPL19	14111.2	-0.16557	0.0470714	-3.51742	0.000435763	0.00238924
RPL21P80	9.45398	-0.21634	0.148185	-1.45993	0.144308	0.212557
RPL22	3709.96	-0.197546	0.0537254	-3.67695	0.000236035	0.0015401
RPL23	8538.78	-0.258932	0.0548843	-4.71779	2.38424e-06	4.19278e-05
RPL23AP23	1.2837	0.0642451	0.371256	0.173048	0.862614	0.896174
RPL27	6207.6	-0.186033	0.0554005	-3.35797	0.00078517	0.00376151
RPL31	6840.18	-0.229567	0.0649855	-3.53259	0.000411506	0.00229997
RPL4	18793.4	-0.158038	0.0506319	-3.12132	0.00180045	0.00685026
RPL5	11245.7	-0.185898	0.0488334	-3.80678	0.000140788	0.00106109
RPL5P1	19.2802	-0.412843	0.160138	-2.57804	0.00993616	0.0254042
RPL7P1	74.4315	-0.277977	0.144613	-1.92222	0.0545779	0.0950499
RPL7P24	1.25902	-0.117912	0.339664	-0.347143	0.728484	0.785695
RPL8	9672.88	-0.24238	0.0594242	-4.0788	4.52689e-05	0.000421147
RPL9P11	5.17687	-0.380571	0.188637	-2.01748	0.043645	0.0798682
RPL9P2	3.0685	-0.307063	0.240622	-1.27612	0.201913	0.281585
RPL9P3	10.9247	-0.410947	0.207507	-1.9804	0.0476585	0.0855836
RPL9P8	629.533	-0.148254	0.171672	-0.86359	0.387813	0.480435
RPLP1	9739.47	-0.168012	0.0728451	-2.30643	0.0210864	0.0447814
RPS13	5385.12	-0.189465	0.0527592	-3.59112	0.00032926	0.00196195
RPS15A	1444.88	-0.197017	0.0634554	-3.10481	0.001904	0.00713134
RPS23	1835.99	-0.193536	0.0800571	-2.41747	0.0156287	0.0357893
RPS23P8	106.416	-0.319097	0.16034	-1.99012	0.0465772	0.0842775
RPS27L	255.778	-0.00188862	0.0413715	-0.0456502	0.963589	0.973718
RPS2P17	11.191	-0.32763	0.174913	-1.87311	0.0610536	0.104934
RPS3A	6971.41	-0.221945	0.0640251	-3.46653	0.000527225	0.00274461
RPS3AP20	33.8307	-0.349122	0.143227	-2.43755	0.0147873	0.0343203
RPS3AP26	214.941	-0.321159	0.134321	-2.39099	0.016803	0.0371625
RPS4XP11	5.0836	-0.537313	0.207737	-2.58651	0.00969532	0.0250549
RPS4XP16	16.3052	-0.129496	0.122908	-1.0536	0.292064	0.383567
RPS5	4969.82	-0.277523	0.0702221	-3.95207	7.74781e-05	0.000642089
RPS8	10091.9	-0.189975	0.0540309	-3.51605	0.000438026	0.00239255
RPS9P4	30.3398	-0.296427	0.180565	-1.64166	0.10066	0.158809
RPTOR	312.132	0.0497019	0.0598418	0.830555	0.406225	0.499809
RRP36	200.362	0.00742347	0.0507147	0.146377	0.883624	0.911434
RRS1	95.9283	0.0513783	0.0573719	0.895531	0.370503	0.464579
RSL1D1	1305.97	-0.222165	0.0518503	-4.28473	1.82961e-05	0.000207075
RSRC1	90.4563	0.0158603	0.0548233	0.289298	0.772353	0.823768
RTKN	9.25966	0.0590472	0.185201	0.318828	0.749857	0.805733
RTL10	205.664	-0.0731811	0.0834402	-0.877049	0.38046	0.473359
RTL6	230.029	0.124199	0.0801306	1.54996	0.121151	0.185456
RTP5	33.0508	0.931905	0.190158	4.90069	9.54986e-07	2.10162e-05
RUNX3	5676.8	0.187521	0.0936859	2.00159	0.0453286	0.082426
S100Z	61.8198	-0.341055	0.120728	-2.82498	0.00472829	0.0140292
S1PR5	436.892	0.456	0.142726	3.19493	0.00139865	0.00566534
SAMD3	412.452	0.445922	0.102483	4.35118	1.35405e-05	0.00016547
SAP30	75.1612	-0.20101	0.129213	-1.55565	0.119793	0.183963
SAP30-DT	12.1392	-0.0352215	0.139249	-0.252939	0.800315	0.846702
SART3	508.364	0.00328398	0.0647516	0.0507166	0.959551	0.970999
SASS6	66.2309	0.232391	0.0672885	3.45365	0.000553062	0.00283813
SATB1	1936.33	-0.254956	0.064327	-3.96343	7.38806e-05	0.000622708
SATB2	8.85086	0.492997	0.201653	2.44478	0.0144942	0.0339233
SBK1	269.909	0.398227	0.0917056	4.34244	1.40907e-05	0.000170746
SCAMP1	190.253	0.0216907	0.0544595	0.398291	0.690416	0.753656
SCAMP2	826.415	-0.0747937	0.0500215	-1.49523	0.134854	0.201721
SCAT2	10.2035	-0.0648247	0.126269	-0.513384	0.607683	0.681929
SCD5	17.6092	0.638417	0.194035	3.29021	0.00100113	0.00433521
SCML1	393.702	-0.118521	0.125811	-0.942057	0.346164	0.439796
SCN3A	41.858	-0.611099	0.200848	-3.0426	0.00234548	0.00831002
SCN5A	4.02966	0.558574	0.289252	1.9311	0.0534711	0.0938021
SCP2	552.979	-0.03306	0.0516627	-0.639921	0.522224	0.606807
SDCBP2-AS1	92.7733	-0.146856	0.0709425	-2.07007	0.0384454	0.0724909
SDHA	935.301	0.0590086	0.042559	1.38651	0.165591	0.238544
SDK2	100.977	-0.416351	0.193593	-2.15065	0.0315041	0.0618923
SEC11C	396.936	0.0690469	0.0619223	1.11506	0.264827	0.353593
SEC24D	311.258	0.0568515	0.0806837	0.704622	0.481046	0.57045
SELENOS	198.753	0.0165315	0.0633823	0.260823	0.794229	0.842369
SEMA6B	110.578	-0.172448	0.44507	-0.387463	0.698413	0.760659
SENP1	266.899	-0.00819847	0.0479426	-0.171006	0.864219	0.897195
SEPTIN6	2135.43	-0.177242	0.063598	-2.78691	0.00532134	0.0153467
SEPTIN7	2295.63	0.038908	0.0484314	0.803362	0.421766	0.514105
SEPTIN8	123.193	0.236537	0.0699728	3.38041	0.000723767	0.00352592
SERINC5	919.109	-0.300319	0.0840196	-3.57439	0.000351041	0.00204939
SERPINB9	951	0.23057	0.0979765	2.35332	0.0186064	0.0402255
SERPINE2	18.9132	-0.462706	0.158431	-2.92055	0.00349412	0.0108983
SETBP1	304.649	0.238325	0.0904929	2.63363	0.00844782	0.0223518
SFRP5	2.70964	0.12606	0.365128	0.345249	0.729907	0.786641
SGCB	43.6991	0.297709	0.080002	3.72127	0.000198226	0.00134407
SGCD	37.9555	1.49242	0.284315	5.24916	1.52793e-07	4.59017e-06
SH2D1A	527.6	0.304218	0.110037	2.76469	0.00569768	0.0162052
SH2D4A	1.83433	-0.511996	0.295414	-1.73315	0.0830693	0.135504
SH3RF2	8.81439	1.57166	0.317374	4.95207	7.34285e-07	1.67988e-05
SH3YL1	303.754	-0.207702	0.0888119	-2.33867	0.0193526	0.0415893
SHISAL2A	110.691	-0.182657	0.102763	-1.77746	0.0754927	0.124983
SIDT2	1027.55	-0.187218	0.0777347	-2.40842	0.0160216	0.0359604
SIK1	68.0664	0.0793139	0.287423	0.275948	0.782588	0.83345
SKAP1	446.203	0.0525796	0.0542489	0.96923	0.332431	0.424969
SLAMF1	317.438	0.0398245	0.0716646	0.555707	0.578411	0.657264
SLAMF6	323.681	0.392879	0.14461	2.71682	0.00659126	0.0181732
SLAMF7	482.341	0.675527	0.140231	4.81724	1.45557e-06	2.93812e-05
SLAMF8	21.225	0.0313108	0.139536	0.224393	0.822452	0.865675
SLC16A10	60.4234	-0.525118	0.170389	-3.08187	0.00205703	0.007473
SLC16A14	4.71097	-0.144613	0.198391	-0.728927	0.466047	0.557246
SLC1A4	148.206	0.340143	0.112556	3.02198	0.00251125	0.00876552
SLC22A17	32.5873	-0.358754	0.173801	-2.06416	0.0390025	0.0734224
SLC22A23	59.2582	-0.513891	0.113977	-4.50873	6.52183e-06	8.87215e-05
SLC24A4	659.087	-0.198183	0.126777	-1.56324	0.117996	0.181785
SLC25A12	115.504	0.0091524	0.0499115	0.183373	0.854506	0.889673
SLC25A30	350.704	-0.0357896	0.0621761	-0.575616	0.564875	0.645955
SLC25A5	1139.09	-0.179891	0.058273	-3.08703	0.00202165	0.00744321
SLC27A5	17.6955	-0.0591649	0.111258	-0.53178	0.594878	0.672269
SLC34A1	2.71976	0.683324	0.336284	2.03198	0.0421553	0.0776346
SLC35G2	3.79207	1.25197	0.28528	4.38856	1.14105e-05	0.000145611
SLC38A11	51.0693	-0.30431	0.22905	-1.32858	0.183988	0.260876
SLC39A7	394.013	0.0101921	0.0585014	0.174219	0.861693	0.895863
SLC40A1	166.851	-0.400269	0.1424	-2.81089	0.00494049	0.0145095
SLC41A1	380.398	0.109761	0.061355	1.78896	0.0736221	0.122573
SLC44A5	19.8646	-0.101482	0.473329	-0.2144	0.830235	0.871324
SLC4A10	30.4868	-0.650803	0.21694	-2.99993	0.00270046	0.00922762
SLC4A4	63.3339	0.602416	0.13242	4.54929	5.3827e-06	8.00191e-05
SLC50A1	179.817	-0.141992	0.0566182	-2.50789	0.0121454	0.0295341
SLC5A5	12.2932	-0.27394	0.156071	-1.75523	0.0792201	0.130109
SLC5A9	10.6845	-0.331944	0.169476	-1.95864	0.0501548	0.089068
SLC7A6	477.469	-0.211413	0.071713	-2.94805	0.0031979	0.0103762
SLC7A8	10.9672	-0.507006	0.295295	-1.71695	0.0859886	0.139009
SLC9A3R1	1228.69	0.180187	0.0615388	2.92803	0.00341121	0.0108364
SLC9A3R2	17.1214	-0.242692	0.14081	-1.72355	0.0847897	0.137843
SLC9B2	112.747	0.142124	0.0552751	2.57122	0.0101342	0.025728
SLCO4C1	134.364	0.482335	0.112808	4.2757	1.90537e-05	0.000208147
SLF1	147.614	0.112413	0.0633351	1.77489	0.0759154	0.125539
SLFN11	472.688	0.249619	0.0608177	4.10438	4.05401e-05	0.000386289
SLFN12L	866.761	0.275181	0.0734848	3.74474	0.000180582	0.00126408
SLFN5	1625.49	0.0924292	0.0910778	1.01484	0.310183	0.402596
SLITRK5	2.47737	-0.0596426	0.287901	-0.207164	0.835882	0.875711
SMC4	517.704	0.0835608	0.0694038	1.20398	0.228597	0.314239
SMG1	3752.75	0.0838684	0.0497937	1.68432	0.0921201	0.14727
SMIM40	384.43	0.0424735	0.0756602	0.561371	0.574544	0.653901
SMPD3	96.217	-0.23074	0.082887	-2.78379	0.0053728	0.0154296
SNHG20	69.6303	-0.127415	0.0689224	-1.84867	0.0645048	0.109818
SNHG25	20.5031	-0.606395	0.221488	-2.73782	0.00618474	0.017351
SNHG29	1205.27	-0.197967	0.0584777	-3.38533	0.000710917	0.00349878
SNHG8	472.794	-0.25755	0.0886951	-2.90377	0.00368695	0.0114582
SNORA12	8.37405	-0.0934325	0.157925	-0.591625	0.554102	0.635079
SNORA73B	14.848	-0.111002	0.206507	-0.537521	0.590908	0.668829
SNRNP200	3655.84	0.0381791	0.0574216	0.664892	0.50612	0.59191
SNRNP70	4397.38	-0.177159	0.054213	-3.26784	0.00108372	0.00463718
SNTG2	5.60986	-0.185696	0.252209	-0.736277	0.461562	0.552812
SNX20	556.291	0.0191296	0.0897534	0.213135	0.831222	0.871725
SNX29	777.714	-0.251306	0.0598535	-4.19869	2.68462e-05	0.000270714
SOCS2	97.4659	-0.233838	0.143545	-1.62902	0.103308	0.162277
SOGA1	189.754	-0.240733	0.0920146	-2.61624	0.00889035	0.0233513
SORBS3	255.502	-0.210415	0.0736429	-2.85723	0.00427354	0.0128922
SORCS3	23.3974	-0.518839	0.24185	-2.14529	0.0319296	0.0626358
SOX13	105.608	0.785846	0.117396	6.69396	2.17214e-11	2.08815e-09
SP140	576.495	0.0374513	0.0557216	0.672113	0.501512	0.587592
SP4	266.508	0.24539	0.0689483	3.55905	0.000372203	0.00215549
SPATA3-AS1	2.86659	0.312312	0.363218	0.859847	0.389873	0.482573
SPATA5	97.8247	0.0395223	0.0603115	0.655303	0.512273	0.597652
SPATA6	73.5473	-0.249907	0.0979227	-2.55208	0.0107081	0.026761
SPATS2	81.9339	-0.0346445	0.0584196	-0.593029	0.553162	0.635079
SPCS2	181.362	0.0336603	0.0758889	0.443546	0.657371	0.724567
SPEG	72.489	-0.341713	0.153083	-2.2322	0.0256014	0.0519461
SPG11	1591.49	0.14842	0.0481018	3.08553	0.00203189	0.00744321
SPIN3	218.389	-0.257044	0.09316	-2.75917	0.00579482	0.0164491
SPINT2	220.666	-0.273681	0.0770224	-3.55326	0.000380492	0.00219468
SPN	843.452	0.114646	0.11826	0.969442	0.332325	0.424969
SPRING1	233.174	0.041042	0.0496607	0.826449	0.408549	0.502228
SPRY1	22.7324	-0.479132	0.143976	-3.32785	0.000875177	0.0039662
SPRYD7	42.5345	0.188132	0.0762906	2.46599	0.0136635	0.0324058
SPTAN1	2492.9	0.00635692	0.0442238	0.143744	0.885703	0.912274
SPTLC1P1	1.55247	-0.213966	0.297738	-0.71864	0.472363	0.561539
SPTLC3	3.89663	-0.191382	0.246607	-0.776061	0.437713	0.529629
SPTSSB	4.76419	-0.278725	0.280376	-0.994111	0.320169	0.414066
SRGAP3	32.1623	-0.406856	0.102113	-3.98439	6.76547e-05	0.000580703
SRI	273.216	-0.0212975	0.04738	-0.449505	0.653068	0.721075
SRPK2	634.711	0.0155127	0.0669459	0.231721	0.816755	0.860936
SSBP2	219.198	-0.255508	0.0772976	-3.30552	0.000948017	0.0041316
SSBP4	688.994	0.089189	0.0802155	1.11187	0.266195	0.354436
ST6GALNAC6	296.136	0.114475	0.0541409	2.11438	0.0344825	0.0662101
ST7	59.3668	0.0220566	0.0741653	0.297398	0.766163	0.81777
ST7-OT3	59.3668	0.0220566	0.0741653	0.297398	0.766163	0.81777
ST8SIA4	491.237	-0.0688679	0.0941755	-0.731273	0.464613	0.555993
STAP1	110.786	-0.421196	0.13284	-3.17071	0.00152068	0.00600775
STARD4-AS1	21.0245	-0.0288245	0.125968	-0.228823	0.819006	0.862679
STARD7	1027.13	0.0346182	0.0497331	0.696081	0.486378	0.574412
STARD9	353.705	0.26571	0.0798823	3.32627	0.000880156	0.0039662
STIP1	372.908	0.0962622	0.0671747	1.43301	0.151854	0.221858
STK39	184.366	0.205272	0.0619859	3.31159	0.00092768	0.00410342
STOM	815.266	0.264225	0.0789116	3.34837	0.000812895	0.00384326
STRBP	290.766	-0.262662	0.107337	-2.44707	0.0144021	0.0338239
STT3A	238.139	0.0909928	0.0796601	1.14226	0.253345	0.340787
STX16	1809.43	-0.171699	0.0476644	-3.60226	0.000315468	0.00190329
STYK1	21.7399	0.957114	0.199748	4.79161	1.6545e-06	3.2682e-05
SUSD4	43.9806	-0.456008	0.168119	-2.71242	0.00667948	0.0183463
SVIL	674.696	-0.260869	0.102112	-2.55475	0.0106265	0.0266031
SYNE1	4937.31	0.516688	0.0856094	6.03541	1.58559e-09	9.94094e-08
SYNE2	6078.01	0.386742	0.0669974	5.7725	7.81061e-09	3.21797e-07
SYNE3	1679.59	-0.290197	0.0632472	-4.5883	4.46864e-06	7.0041e-05
SYNGR3	32.1908	0.621596	0.170984	3.6354	0.000277553	0.00172514
SYNJ2	247.268	-0.318324	0.0783545	-4.06262	4.85255e-05	0.000437336
SYNM	172.615	0.845409	0.211838	3.99083	6.58413e-05	0.000571947
SYT11	327.37	0.425639	0.0784493	5.42566	5.77396e-08	1.93629e-06
SYT15	5.25831	0.101655	0.233109	0.436085	0.662775	0.729002
SYT9-AS1	69.8587	-0.24204	0.106438	-2.27399	0.0229664	0.0479123
SYTL2	655.537	0.563583	0.12159	4.63512	3.56734e-06	5.91277e-05
SYTL3	664.058	0.233438	0.121011	1.92906	0.053723	0.0940153
TAMALIN	864.726	-0.249295	0.185474	-1.3441	0.178917	0.254436
TAP1	1672.92	0.224003	0.112908	1.98395	0.0472619	0.0852962
TAP2	1106.76	0.127518	0.0727299	1.75331	0.0795487	0.130422
TAPT1	531.825	-0.282519	0.0678027	-4.16679	3.08922e-05	0.00030099
TARP	165.781	0.641304	0.141772	4.5235	6.08251e-06	8.55965e-05
TARS1	344.172	0.125197	0.0821246	1.52448	0.127389	0.192577
TATDN1	94.4659	-0.246862	0.0681842	-3.62052	0.000294013	0.00180411
TATDN3	117.912	-0.105576	0.0727243	-1.45173	0.146578	0.215459
TBC1D19	37.504	0.309373	0.0890106	3.47568	0.000509552	0.00267508
TBC1D22B	195.521	0.0745515	0.0501794	1.4857	0.137358	0.204197
TBC1D8	411.899	-0.261655	0.102694	-2.54791	0.0108371	0.0270364
TBCEL	168.841	-0.0433236	0.0675648	-0.641216	0.521382	0.606317
TBKBP1	280.754	0.49275	0.106064	4.64576	3.38832e-06	5.74819e-05
TBRG1	1034.96	0.0054502	0.0415624	0.131133	0.89567	0.918846
TBX21	566.005	0.793769	0.1111	7.14466	9.0222e-13	1.85857e-10
TBXA2R	12.7387	-0.305343	0.177471	-1.72052	0.0853382	0.138267
TCEA3	66.0506	-0.46199	0.154426	-2.99165	0.00277476	0.00941459
TCERG1L	1.83796	1.82917	0.474362	3.85606	0.000115229	0.000896136
TCF12	655.294	-0.000248113	0.0352005	-0.00704858	0.994376	0.995189
TCF7	3374.19	-0.179913	0.0919487	-1.95666	0.050387	0.0892605
TDRD7	267.076	-0.0797433	0.0638027	-1.24984	0.211357	0.293055
TEKTIP1	47.2606	-0.20743	0.0868639	-2.38799	0.0169407	0.0374097
TESPA1	892.452	-0.301492	0.0922138	-3.26949	0.00107741	0.00462389
TEX22	9.27088	-0.132385	0.14933	-0.886521	0.375337	0.468197
TFAP4	78.7424	-0.22539	0.08226	-2.73997	0.00614446	0.0172834
TFR2	41.36	0.276754	0.0940699	2.942	0.00326101	0.0105199
TGFBR3	885.886	0.516077	0.10026	5.1474	2.64117e-07	7.05291e-06
THEM5	25.5856	0.0932828	0.123858	0.753144	0.451363	0.544202
THEMIS	338.355	0.346539	0.100874	3.43535	0.000591793	0.00301543
TIAM1	488.48	-0.25362	0.0934362	-2.71437	0.00664029	0.0182735
TIE1	6.45299	-0.446313	0.190927	-2.33762	0.0194071	0.0416444
TIGIT	291.146	0.276651	0.115317	2.39904	0.016438	0.0366362
TIMD4	11.0207	-0.267993	0.155458	-1.7239	0.0847266	0.137843
TLE1	145.812	-0.630225	0.132125	-4.76993	1.84292e-06	3.49669e-05
TLR3	12.3381	0.661887	0.184524	3.58699	0.000334521	0.0019851
TM4SF19	2.33938	0.996319	0.426446	2.33633	0.0194741	0.0417262
TMCO1	343.732	0.0341466	0.0541135	0.631018	0.528028	0.613057
TMCO4	161.064	-0.063494	0.0537718	-1.1808	0.237681	0.32475
TMEM109	378.974	0.0776543	0.0636311	1.22038	0.22232	0.306487
TMEM131L	1389.81	-0.144377	0.0562576	-2.56636	0.0102773	0.0259998
TMEM147-AS1	95.482	-0.125447	0.0782309	-1.60354	0.108815	0.169817
TMEM14A	30.0905	0.283448	0.105222	2.69381	0.00706405	0.0191833
TMEM18	161.877	-0.120425	0.0614807	-1.95874	0.0501431	0.089068
TMEM181	932.623	0.228593	0.0609599	3.7499	0.000176906	0.00124438
TMEM209	154.5	-0.0138489	0.0510285	-0.271397	0.786086	0.835941
TMEM220-AS1	1.83502	-0.559019	0.268675	-2.08065	0.0374663	0.071275
TMEM243	369.316	-0.181664	0.0536444	-3.38645	0.000708033	0.00349652
TMEM244	1.49214	0.220533	0.394987	0.558328	0.57662	0.655746
TMEM255A	38.7675	0.017558	0.103331	0.16992	0.865073	0.897436
TMEM272	63.1087	-0.28548	0.201374	-1.41766	0.156289	0.226729
TMEM273	135.231	0.316739	0.14948	2.11895	0.0340951	0.0655535
TMEM62	198.112	0.0460156	0.067523	0.681481	0.495567	0.58383
TMEM68	52.9908	0.0606284	0.0822324	0.737281	0.460952	0.552812
TMEM8B	115.107	-0.113265	0.0715767	-1.58243	0.113552	0.176067
TMIGD2	62.3139	-0.445154	0.145519	-3.05909	0.00222014	0.00798365
TMPRSS3	12.7227	0.445867	0.177903	2.50623	0.0122025	0.029623
TNFRSF10D	124.558	-0.145446	0.0953608	-1.52521	0.127206	0.192577
TNFSF11	3.59834	-0.580878	0.279265	-2.08003	0.0375232	0.0712891
TNIP3	19.581	0.883715	0.194837	4.53566	5.7424e-06	8.36419e-05
TOGARAM2	136.615	0.598039	0.111658	5.356	8.50826e-08	2.66716e-06
TOP1MT	211.433	-0.288596	0.0693571	-4.16101	3.16845e-05	0.000306638
TOX	131.381	0.47849	0.102683	4.65988	3.16387e-06	5.4313e-05
TOX-DT	16.9601	0.323132	0.147996	2.18339	0.0290071	0.0576941
TP53RK	83.1112	0.117945	0.0674875	1.74765	0.0805244	0.1318
TP63	4.35262	-0.0526152	0.238042	-0.221033	0.825066	0.867543
TP73-AS1	226.271	-0.135785	0.06235	-2.17779	0.029422	0.0584388
TPCN1	825.217	-0.21629	0.0753168	-2.87173	0.00408227	0.0124383
TPRG1	50.957	1.00604	0.12595	7.98765	1.37536e-15	6.61089e-13
TPST2	796.265	0.130125	0.0650288	2.00104	0.0453883	0.0824306
TPT1	16596.9	-0.192673	0.0622926	-3.09304	0.00198119	0.00738212
TRABD2A	766.926	-0.377149	0.116257	-3.24411	0.0011782	0.00498231
TRAF1	1497.36	0.0686652	0.0581685	1.18045	0.237819	0.32475
TRAF3IP2	152.178	-0.223789	0.0675111	-3.31485	0.000916939	0.00408094
TRAFD1	490.071	-0.0118352	0.119288	-0.0992154	0.920967	0.93854
TRANK1	1150.54	0.139545	0.0810198	1.72236	0.0850047	0.138027
TRAP1	224.285	-0.126709	0.0787559	-1.60888	0.107642	0.168351
TRAPPC2	314.735	0.0905403	0.0585891	1.54534	0.122263	0.186762
TRAPPC5	15.7696	-0.201978	0.141117	-1.43128	0.15235	0.222357
TRAV24	4.722	0.228216	0.313751	0.72738	0.466993	0.557453
TRAV25	6.60554	-0.192277	0.19627	-0.979655	0.327256	0.419843
TRAV29DV5	11.9315	0.240605	0.1871	1.28597	0.198453	0.277564
TRBV6-4	4.89155	-0.185933	0.255323	-0.728228	0.466474	0.557295
TRDJ3	2.54491	1.18663	0.369723	3.20951	0.00132963	0.00550283
TRDV1	11.1137	1.01666	0.272947	3.72473	0.000195523	0.00133623
TRDV3	3.23315	1.03156	0.432236	2.38656	0.0170067	0.0374781
TRERF1	921.866	0.10212	0.068634	1.48789	0.136779	0.203756
TRG-AS1	193.226	0.511307	0.118819	4.30325	1.68314e-05	0.000197324
TRGC1	165.781	0.641304	0.141772	4.5235	6.08251e-06	8.55965e-05
TRGC2	250.71	0.899287	0.154404	5.82423	5.73761e-09	2.50716e-07
TRGJ2	2.9573	1.21316	0.36589	3.31565	0.0009143	0.00408094
TRGV1	6.83506	0.606619	0.273673	2.21658	0.0266518	0.0538263
TRGV2	24.5727	1.23789	0.20793	5.95341	2.62611e-09	1.36541e-07
TRGV3	30.1288	0.335852	0.168177	1.99702	0.0458232	0.0831158
TRGV4	37.5346	0.410668	0.235079	1.74693	0.0806488	0.131854
TRGV5	11.8883	0.589891	0.228732	2.57896	0.00990974	0.0254042
TRGV7	12.3756	0.82722	0.197165	4.19557	2.72184e-05	0.000272562
TRGV8	14.6	1.06934	0.204002	5.24181	1.59013e-07	4.67953e-06
TRIM21	243.121	-0.00102283	0.0748929	-0.0136573	0.989103	0.991165
TRIM26	828.469	0.0296006	0.0635793	0.46557	0.641524	0.71273
TRIM28	1221.64	-0.161102	0.0431768	-3.73123	0.000190548	0.00130843
TRIM44	1906.75	-0.0927038	0.0465826	-1.99009	0.0465806	0.0842775
TRIM52	346.342	0.105866	0.0427859	2.47431	0.0133492	0.0317126
TRIM59	156.723	0.122893	0.0705548	1.7418	0.0815429	0.133165
TRIM68	58.8384	0.130621	0.0952322	1.3716	0.170188	0.243705
TRMT1	450.436	-0.191851	0.0479535	-4.00078	6.31331e-05	0.000551745
TRPA1	3.18316	0.497391	0.308267	1.61351	0.106634	0.166956
TRPC3	4.79252	1.64074	0.375028	4.37497	1.21447e-05	0.000152284
TSEN15	264.016	0.0592984	0.052393	1.1318	0.257719	0.346347
TSEN54	583.008	0.312247	0.0875096	3.56814	0.000359519	0.00209043
TSHZ1	256.394	0.213412	0.0891344	2.39427	0.0166535	0.0368885
TSPAN13	91.3549	-0.576614	0.143139	-4.02836	5.61671e-05	0.000499957
TSPAN15	12.0326	-0.407914	0.187579	-2.17462	0.0296585	0.0588275
TSPY26P	43.6516	-0.307828	0.0910356	-3.3814	0.000721171	0.00352592
TTC16	260.821	0.635191	0.13114	4.84362	1.27497e-06	2.67742e-05
TTC22	86.0743	0.405251	0.104959	3.86105	0.000112902	0.000884807
TTC28	29.2604	-0.532746	0.140625	-3.78842	0.000151606	0.00112111
TTC9	164.446	-0.295261	0.0955524	-3.09005	0.00200125	0.0074185
TTTY14	6.92167	-0.216472	0.274497	-0.788614	0.430338	0.522786
TUNAR	2.23265	-0.342064	0.344968	-0.991583	0.321401	0.414073
TWSG1	64.3625	0.219118	0.0843585	2.59746	0.00939147	0.024445
TXK	581.937	-0.223618	0.103512	-2.16032	0.0307481	0.060655
TXNDC5	20.7202	-0.480219	0.135899	-3.53363	0.000409889	0.00229984
UBAP2	231.011	0.00387701	0.0405784	0.0955438	0.923883	0.940183
UBE2D4	51.1426	-0.107139	0.0689911	-1.55295	0.120436	0.184754
UBE2E2	94.0215	-0.155896	0.0795759	-1.95909	0.0501028	0.089068
UBE2Q2P1	41.4223	0.206479	0.115515	1.78747	0.0738617	0.122706
UBL3	714.702	0.0436102	0.0641737	0.679565	0.49678	0.584781
UBR7	162.48	0.129403	0.0641692	2.01658	0.0437391	0.0799389
UBXN10	27.8519	0.0372924	0.150792	0.247309	0.804669	0.849438
UCHL5	219.869	0.0650065	0.0654839	0.99271	0.320851	0.414073
UHRF2	1646.62	0.0583561	0.0452964	1.28832	0.197636	0.277228
UICLM	120.821	-0.464411	0.17823	-2.60568	0.00916917	0.0239528
UNG	47.7156	0.163499	0.0894956	1.82689	0.067716	0.114206
USP28	438.778	0.360839	0.0760408	4.74534	2.08157e-06	3.89821e-05
USP43	8.75058	-0.68193	0.169246	-4.02921	5.59637e-05	0.000499957
UTP14C	50.3107	-0.0625431	0.0924905	-0.676211	0.498907	0.586747
UTP3	195.251	-0.00481377	0.0590657	-0.0814986	0.935045	0.948864
UXS1	373.951	-0.204855	0.0503763	-4.06649	4.77266e-05	0.000435581
VBP1	143.18	0.0686401	0.0669796	1.02479	0.305462	0.3979
VCAM1	9.03978	1.22554	0.309311	3.96216	7.42759e-05	0.000622708
VGLL4	153.344	0.00414995	0.0555515	0.0747046	0.94045	0.953677
VIPR1	203.192	-0.253611	0.10516	-2.41167	0.0158799	0.0358836
VMA21	394.778	-0.197981	0.0674582	-2.93487	0.00333689	0.0106692
VPS13A	1404	0.191776	0.0576462	3.32678	0.000878545	0.0039662
VPS26B	806.4	0.0912874	0.0378137	2.41413	0.0157726	0.0358175
VRK2	236.996	0.0641075	0.0579999	1.1053	0.269028	0.357217
VSTM2B	2.93904	2.21274	0.562865	3.9312	8.45218e-05	0.000684722
WDCP	41.1951	0.261156	0.0870321	3.00069	0.00269371	0.00922762
WDR54	96.3181	0.109926	0.0728273	1.50941	0.131195	0.197478
WDR76	67.6268	0.158984	0.067035	2.37166	0.0177084	0.038702
WEE1	125.605	0.0966443	0.0936255	1.03224	0.301958	0.394048
WIPF1	3809.23	0.0434971	0.0646849	0.672447	0.501299	0.587592
WNK1	3446.31	-0.0145917	0.0417256	-0.349707	0.726558	0.784205
WNT1	24.1783	0.293029	0.125877	2.32789	0.0199179	0.0426137
WNT10B	101.811	0.250868	0.0831715	3.01627	0.00255903	0.00884922
WNT11	3.73081	-0.568371	0.22042	-2.57859	0.00992054	0.0254042
WSB2	319.661	-0.0348056	0.0616489	-0.564578	0.572361	0.652446
WWC2	62.4388	-0.290219	0.103742	-2.79752	0.0051497	0.0149516
XPNPEP2	15.9317	0.463604	0.161122	2.87734	0.0040104	0.0122781
YPEL2	1673.79	-0.263785	0.0871726	-3.02601	0.00247806	0.00871553
YWHAQ	1418.47	0.0437686	0.0511502	0.855687	0.392171	0.484952
ZBP1	706.517	0.194865	0.099871	1.95117	0.0510374	0.0900807
ZBTB10	900.601	-0.21702	0.106775	-2.0325	0.0421034	0.0776346
ZBTB16	115.69	-0.666687	0.155904	-4.27625	1.90065e-05	0.000208147
ZBTB18	833.723	-0.293561	0.0733499	-4.00219	6.2758e-05	0.000551745
ZBTB32	35.8675	0.406618	0.163011	2.49443	0.012616	0.03027
ZBTB38	660.216	0.448768	0.0742415	6.0447	1.49686e-09	9.81126e-08
ZBTB44	1303.68	0.122961	0.0484952	2.53552	0.011228	0.0277398
ZBTB49	136.055	0.254269	0.0823647	3.08711	0.00202113	0.00744321
ZBTB6	68.2527	0.0170921	0.111047	0.153917	0.877675	0.907156
ZC4H2	48.675	-0.331817	0.0944512	-3.51311	0.000442893	0.00240095
ZCWPW1	142.526	-0.216578	0.0790504	-2.73975	0.00614865	0.0172834
ZDHHC14	82.2739	0.0223189	0.0872238	0.255881	0.798043	0.845538
ZEB2	2542.84	0.137007	0.0740172	1.85101	0.0641676	0.109373
ZFAS1	291.063	-0.314722	0.110049	-2.85983	0.00423869	0.0128407
ZFHX3	215.712	-0.286082	0.106056	-2.69747	0.00698682	0.0190094
ZFHX3-AS1	8.39837	-0.121776	0.153945	-0.791039	0.428922	0.521945
ZFP1	66.1269	0.0647756	0.0689012	0.940123	0.347154	0.440666
ZFP14	134.562	-0.0815414	0.0824198	-0.989342	0.322496	0.414843
ZFP28	46.2155	-0.375706	0.125111	-3.00298	0.00267354	0.00920105
ZFP37	6.96854	0.293563	0.192882	1.52198	0.128015	0.193295
ZFYVE1	219.749	-0.00571914	0.0504243	-0.11342	0.909697	0.931003
ZFYVE28	283.117	0.459229	0.0812674	5.65084	1.59668e-08	6.22272e-07
ZHX3	172.087	-0.268703	0.0834801	-3.21876	0.00128744	0.00536559
ZMAT4	1.88874	-1.14939	0.388977	-2.95492	0.00312755	0.0102498
ZMYND15	47.3719	-0.387785	0.138369	-2.80253	0.00507034	0.0148005
ZNF135	14.0963	-0.302423	0.190937	-1.58389	0.113219	0.175928
ZNF142	402.962	0.0763374	0.0460779	1.6567	0.0975797	0.155309
ZNF217	968.473	0.0251248	0.0496954	0.505576	0.613154	0.686771
ZNF256	137.49	-0.309054	0.0991365	-3.11746	0.00182417	0.00690409
ZNF335	1224.26	0.130394	0.0588586	2.21538	0.0267343	0.0538529
ZNF347	37.7984	-0.113623	0.144447	-0.786604	0.431514	0.523333
ZNF365	36.8343	0.356201	0.151304	2.35421	0.0185621	0.0401901
ZNF415	4.72006	-0.127298	0.235271	-0.541071	0.588459	0.666968
ZNF418	28.0618	-0.43277	0.142752	-3.03161	0.00243251	0.00857623
ZNF433	14.8828	-0.356767	0.117483	-3.03674	0.0023915	0.00845233
ZNF433-AS1	80.5458	-0.121365	0.0645675	-1.87966	0.0601549	0.103512
ZNF439	127.146	-0.258738	0.0989704	-2.61429	0.00894127	0.0233998
ZNF44	254.97	-0.166727	0.0567143	-2.93977	0.00328451	0.0105485
ZNF449	84.2823	0.0206255	0.0643633	0.320454	0.748624	0.805008
ZNF471	13.8061	-0.486018	0.200867	-2.41961	0.0155373	0.0356765
ZNF491	10.2757	-0.313174	0.176539	-1.77397	0.0760688	0.125649
ZNF493	149.177	-0.122733	0.0874161	-1.40401	0.160315	0.23187
ZNF516-AS1	6.96202	-0.0861106	0.174737	-0.492801	0.622153	0.693916
ZNF542P	29.4287	-0.292209	0.103053	-2.83552	0.00457511	0.013659
ZNF581	178.313	-0.189948	0.0636776	-2.98297	0.00285464	0.00959617
ZNF586	295.241	-0.200131	0.0892629	-2.24204	0.0249588	0.0510504
ZNF618	93.1456	-0.164887	0.0904406	-1.82315	0.068281	0.11489
ZNF662	23.6212	-0.308146	0.16643	-1.8515	0.0640978	0.109373
ZNF667-AS1	6.43945	-0.384401	0.223966	-1.71634	0.0860998	0.139032
ZNF677	45.4035	-0.377147	0.125708	-3.00017	0.00269825	0.00922762
ZNF683	150.566	1.53182	0.219359	6.98318	2.88575e-12	4.16125e-10
ZNF69	20.7084	-0.390747	0.116888	-3.3429	0.000829067	0.00389364
ZNF703	170.346	-0.260566	0.144657	-1.80127	0.0716601	0.119877
ZNF717	71.5184	-0.2005	0.101222	-1.98079	0.0476145	0.0855836
ZNF777	188.604	0.00117221	0.0601833	0.0194773	0.98446	0.987199
ZNF789	143.577	-0.046467	0.0521153	-0.891618	0.372598	0.466394
ZNF79	52.1819	0.179896	0.0841637	2.13745	0.0325611	0.0632792
ZNF814	197.056	-0.323829	0.0793273	-4.08219	4.46129e-05	0.000417739
ZNF827	278.966	0.227244	0.0720723	3.15299	0.00161605	0.00628125
ZNF844	105.865	-0.429373	0.094197	-4.55825	5.15821e-06	7.74807e-05
ZNRF2	285.676	0.0996329	0.0664203	1.50004	0.133605	0.200269
ZSCAN2	44.8889	0.0475068	0.0703128	0.675649	0.499264	0.586747
ZSCAN22	26.6977	0.328201	0.126738	2.5896	0.00960874	0.0249205
ZWILCH	70.4253	0.0818794	0.0779223	1.05078	0.293359	0.384917

## Sheet: S8_geneExpressions_sigPathways
Table S8: Significant pathways (qvalue < 0.05) from pathway analysis using validated DEGs (sig. in both discovery and validation cohort)
# GO term	# pathway using up or down DEPs as input, with GO term BP and MF	# GO term	# GO term description									# pathway using up or down DEPs as input
	compare	ID	Description	GeneRatio	BgRatio	pvalue	p.adjust	qvalue	pathwayGenes	Count	GeneRatio_v2	group
GO:0045954	up.GO.BP	GO:0045954	positive regulation of natural killer cell mediated cytotoxicity	13/333	27/18903	2.00243e-16	7.38096e-13	6.57219e-13	CADM1/CD226/CRTAM/KLRC2/KLRC3/KLRC4/KLRC4-KLRK1/KLRD1/KLRK1/LAG3/RASGRP1/SH2D1A/SLAMF6	13	0.039039	upDEGs
GO:0002717	up.GO.BP	GO:0002717	positive regulation of natural killer cell mediated immunity	13/333	32/18903	3.20369e-15	5.90439e-12	5.25742e-12	CADM1/CD226/CRTAM/KLRC2/KLRC3/KLRC4/KLRC4-KLRK1/KLRD1/KLRK1/LAG3/RASGRP1/SH2D1A/SLAMF6	13	0.039039	upDEGs
GO:0042267	up.GO.BP	GO:0042267	natural killer cell mediated cytotoxicity	17/333	74/18903	9.3266e-15	1.14593e-11	1.02036e-11	CADM1/CD2/CD226/CRTAM/KLRC2/KLRC3/KLRC4/KLRC4-KLRK1/KLRD1/KLRK1/LAG3/NKG7/RASGRP1/SERPINB9/SH2D1A/SLAMF6/SLAMF7	17	0.0510511	upDEGs
GO:0002228	up.GO.BP	GO:0002228	natural killer cell mediated immunity	17/333	77/18903	1.90067e-14	1.75147e-11	1.55955e-11	CADM1/CD2/CD226/CRTAM/KLRC2/KLRC3/KLRC4/KLRC4-KLRK1/KLRD1/KLRK1/LAG3/NKG7/RASGRP1/SERPINB9/SH2D1A/SLAMF6/SLAMF7	17	0.0510511	upDEGs
GO:0042269	up.GO.BP	GO:0042269	regulation of natural killer cell mediated cytotoxicity	14/333	47/18903	4.27092e-14	3.14853e-11	2.80352e-11	CADM1/CD226/CRTAM/KLRC2/KLRC3/KLRC4/KLRC4-KLRK1/KLRD1/KLRK1/LAG3/RASGRP1/SERPINB9/SH2D1A/SLAMF6	14	0.042042	upDEGs
GO:0002715	up.GO.BP	GO:0002715	regulation of natural killer cell mediated immunity	14/333	51/18903	1.5166e-13	9.31699e-11	8.29608e-11	CADM1/CD226/CRTAM/KLRC2/KLRC3/KLRC4/KLRC4-KLRK1/KLRD1/KLRK1/LAG3/RASGRP1/SERPINB9/SH2D1A/SLAMF6	14	0.042042	upDEGs
GO:0031341	up.GO.BP	GO:0031341	regulation of cell killing	18/333	102/18903	2.00387e-13	1.05518e-10	9.39557e-11	CADM1/CD226/CFH/CRTAM/CX3CR1/IFNG/KLRC2/KLRC3/KLRC4/KLRC4-KLRK1/KLRD1/KLRK1/LAG3/PRF1/RASGRP1/SERPINB9/SH2D1A/SLAMF6	18	0.0540541	upDEGs
GO:0001909	up.GO.BP	GO:0001909	leukocyte mediated cytotoxicity	20/333	134/18903	2.45153e-13	1.12954e-10	1.00577e-10	CADM1/CD2/CD226/CRTAM/CX3CR1/IGHG1/KLRC2/KLRC3/KLRC4/KLRC4-KLRK1/KLRD1/KLRK1/LAG3/NKG7/PRF1/RASGRP1/SERPINB9/SH2D1A/SLAMF6/SLAMF7	20	0.0600601	upDEGs
GO:0001906	up.GO.BP	GO:0001906	cell killing	23/333	189/18903	3.30356e-13	1.35299e-10	1.20474e-10	CADM1/CD2/CD226/CFH/CRTAM/CX3CR1/GNLY/IFNG/IGHG1/KLRC2/KLRC3/KLRC4/KLRC4-KLRK1/KLRD1/KLRK1/LAG3/NKG7/PRF1/RASGRP1/SERPINB9/SH2D1A/SLAMF6/SLAMF7	23	0.0690691	upDEGs
GO:0031343	up.GO.BP	GO:0031343	positive regulation of cell killing	15/333	66/18903	4.25229e-13	1.56739e-10	1.39565e-10	CADM1/CD226/CRTAM/IFNG/KLRC2/KLRC3/KLRC4/KLRC4-KLRK1/KLRD1/KLRK1/LAG3/PRF1/RASGRP1/SH2D1A/SLAMF6	15	0.045045	upDEGs
GO:0002831	up.GO.BP	GO:0002831	regulation of response to biotic stimulus	29/333	361/18903	1.09747e-11	3.67752e-09	3.27456e-09	APOBEC3G/CADM1/CCL5/CD226/CD274/CFH/CRTAM/FYN/GBP5/IFNLR1/KLRC2/KLRC3/KLRC4/KLRC4-KLRK1/KLRD1/KLRK1/LAG3/LYAR/MIAT/NLRC3/NLRC5/OPTN/PTPN22/PYHIN1/RASGRP1/SERPINB9/SH2D1A/SLAMF6/SYT11	29	0.0870871	upDEGs
GO:0001912	up.GO.BP	GO:0001912	positive regulation of leukocyte mediated cytotoxicity	13/333	59/18903	2.43401e-11	7.47646e-09	6.65723e-09	CADM1/CD226/CRTAM/KLRC2/KLRC3/KLRC4/KLRC4-KLRK1/KLRD1/KLRK1/LAG3/RASGRP1/SH2D1A/SLAMF6	13	0.039039	upDEGs
GO:0001910	up.GO.BP	GO:0001910	regulation of leukocyte mediated cytotoxicity	15/333	87/18903	2.98723e-11	8.46995e-09	7.54185e-09	CADM1/CD226/CRTAM/CX3CR1/KLRC2/KLRC3/KLRC4/KLRC4-KLRK1/KLRD1/KLRK1/LAG3/RASGRP1/SERPINB9/SH2D1A/SLAMF6	15	0.045045	upDEGs
GO:0045088	up.GO.BP	GO:0045088	regulation of innate immune response	23/333	240/18903	4.84957e-11	1.27682e-08	1.13692e-08	CADM1/CCL5/CD226/CFH/CRTAM/FYN/GBP5/KLRC2/KLRC3/KLRC4/KLRC4-KLRK1/KLRD1/KLRK1/LAG3/LYAR/NLRC3/NLRC5/PTPN22/PYHIN1/RASGRP1/SERPINB9/SH2D1A/SLAMF6	23	0.0690691	upDEGs
GO:0002429	up.GO.BP	GO:0002429	immune response-activating cell surface receptor signaling pathway	26/333	312/18903	5.95929e-11	1.37287e-08	1.22244e-08	BTN2A3P/CACNB3/CD226/CD3E/CD3G/CD81/CD8A/CD8B/FYN/GBP1/IGHG1/KLRC2/KLRC3/KLRC4/KLRC4-KLRK1/KLRD1/KLRK1/LAX1/NFATC2/PRKCH/PTPN22/RAB29/SH2D1A/THEMIS/TRGC1/TRGC2	26	0.0780781	upDEGs
GO:0002757	up.GO.BP	GO:0002757	immune response-activating signal transduction	26/333	312/18903	5.95929e-11	1.37287e-08	1.22244e-08	BTN2A3P/CACNB3/CD226/CD3E/CD3G/CD81/CD8A/CD8B/FYN/GBP1/IGHG1/KLRC2/KLRC3/KLRC4/KLRC4-KLRK1/KLRD1/KLRK1/LAX1/NFATC2/PRKCH/PTPN22/RAB29/SH2D1A/THEMIS/TRGC1/TRGC2	26	0.0780781	upDEGs
GO:0045089	up.GO.BP	GO:0045089	positive regulation of innate immune response	18/333	145/18903	9.30164e-11	2.01681e-08	1.79582e-08	CADM1/CCL5/CD226/CRTAM/FYN/GBP5/KLRC2/KLRC3/KLRC4/KLRC4-KLRK1/KLRD1/KLRK1/LAG3/NLRC5/PYHIN1/RASGRP1/SH2D1A/SLAMF6	18	0.0540541	upDEGs
GO:0002253	up.GO.BP	GO:0002253	activation of immune response	29/333	397/18903	1.08725e-10	2.22644e-08	1.98248e-08	BTN2A3P/C8G/CACNB3/CD226/CD3E/CD3G/CD81/CD8A/CD8B/CFH/FYN/GBP1/IGHG1/KLRC2/KLRC3/KLRC4/KLRC4-KLRK1/KLRD1/KLRK1/LAX1/NFATC2/PRKCH/PTPN22/PYHIN1/RAB29/SH2D1A/THEMIS/TRGC1/TRGC2	29	0.0870871	upDEGs
GO:0002833	up.GO.BP	GO:0002833	positive regulation of response to biotic stimulus	20/333	188/18903	1.41227e-10	2.7398e-08	2.43958e-08	CADM1/CCL5/CD226/CD274/CRTAM/FYN/GBP5/KLRC2/KLRC3/KLRC4/KLRC4-KLRK1/KLRD1/KLRK1/LAG3/MIAT/NLRC5/PYHIN1/RASGRP1/SH2D1A/SLAMF6	20	0.0600601	upDEGs
GO:0031349	up.GO.BP	GO:0031349	positive regulation of defense response	25/333	307/18903	2.3012e-10	4.24112e-08	3.7764e-08	CADM1/CAMK2N1/CCL5/CD226/CD81/CRTAM/FYN/GBP5/IFNG/KLRC2/KLRC3/KLRC4/KLRC4-KLRK1/KLRD1/KLRK1/LAG3/MIAT/NKG7/NLRC5/OPTN/PYHIN1/RASGRP1/SH2D1A/SLAMF6/TLR3	25	0.0750751	upDEGs
GO:0002768	up.GO.BP	GO:0002768	immune response-regulating cell surface receptor signaling pathway	26/333	341/18903	4.16013e-10	7.30202e-08	6.5019e-08	BTN2A3P/CACNB3/CD226/CD3E/CD3G/CD81/CD8A/CD8B/FYN/GBP1/IGHG1/KLRC2/KLRC3/KLRC4/KLRC4-KLRK1/KLRD1/KLRK1/LAX1/NFATC2/PRKCH/PTPN22/RAB29/SH2D1A/THEMIS/TRGC1/TRGC2	26	0.0780781	upDEGs
GO:0030217	up.GO.BP	GO:0030217	T cell differentiation	24/333	296/18903	5.82411e-10	9.75803e-08	8.68879e-08	BATF/CD2/CD3E/CD3G/CD8A/CRTAM/EOMES/IFNG/IKZF3/LAG3/PIK3R3/PRDM1/PTPN22/RASGRP1/RORA/RUNX3/SLAMF6/SOX13/TBX21/THEMIS/TOX/WNT1/WNT10B/ZNF683	24	0.0720721	upDEGs
GO:0046631	up.GO.BP	GO:0046631	alpha-beta T cell activation	18/333	174/18903	1.88685e-09	3.02388e-07	2.69253e-07	BATF/CD274/CD3E/CD3G/CD81/CRTAM/EOMES/IFNG/NKG7/PRDM1/PTPN22/RORA/RUNX3/SLAMF6/TBX21/TOX/TWSG1/ZNF683	18	0.0540541	upDEGs
GO:0002708	up.GO.BP	GO:0002708	positive regulation of lymphocyte mediated immunity	15/333	119/18903	2.82566e-09	4.33975e-07	3.86422e-07	CADM1/CD226/CD81/CRTAM/KLRC2/KLRC3/KLRC4/KLRC4-KLRK1/KLRD1/KLRK1/LAG3/RASGRP1/SH2D1A/SLAMF6/TBX21	15	0.045045	upDEGs
GO:0050852	up.GO.BP	GO:0050852	T cell receptor signaling pathway	16/333	139/18903	3.20819e-09	4.70495e-07	4.1894e-07	BTN2A3P/CACNB3/CD226/CD3E/CD3G/CD81/CD8A/CD8B/FYN/GBP1/PTPN22/RAB29/SH2D1A/THEMIS/TRGC1/TRGC2	16	0.048048	upDEGs
GO:0050863	up.GO.BP	GO:0050863	regulation of T cell activation	26/333	376/18903	3.31874e-09	4.70495e-07	4.1894e-07	BATF/CCL5/CD2/CD274/CD3E/CD70/CD81/CRTAM/FYN/IFNG/KLRC4-KLRK1/KLRK1/LAG3/LAX1/PRDM1/PTPN22/RASGRP1/RUNX3/SOX13/TBX21/TIGIT/TOX/TWSG1/VCAM1/WNT10B/ZNF683	26	0.0780781	upDEGs
GO:0002443	up.GO.BP	GO:0002443	leukocyte mediated immunity	29/333	463/18903	3.84083e-09	5.24345e-07	4.66889e-07	BATF/C8G/CADM1/CD2/CD226/CD70/CD81/CD84/CD8A/CRTAM/CX3CR1/IGHG1/KLRC2/KLRC3/KLRC4/KLRC4-KLRK1/KLRD1/KLRK1/LAG3/NKG7/PRF1/PTGDS/RASGRP1/SERPINB9/SH2D1A/SLAMF6/SLAMF7/TBX21/TLR3	29	0.0870871	upDEGs
GO:0032103	up.GO.BP	GO:0032103	positive regulation of response to external stimulus	29/333	464/18903	4.0323e-09	5.30824e-07	4.72659e-07	CADM1/CAMK2N1/CCL5/CD226/CD81/CRTAM/CX3CR1/DAPK2/FYN/GBP5/IFNG/KLRC2/KLRC3/KLRC4/KLRC4-KLRK1/KLRD1/KLRK1/LAG3/MIAT/NKG7/NLRC5/OPTN/PDGFD/PYHIN1/RASGRP1/SH2D1A/SLAMF6/STK39/TLR3	29	0.0870871	upDEGs
GO:0002449	up.GO.BP	GO:0002449	lymphocyte mediated immunity	25/333	367/18903	9.08331e-09	1.15452e-06	1.02801e-06	BATF/C8G/CADM1/CD2/CD226/CD70/CD81/CD8A/CRTAM/IGHG1/KLRC2/KLRC3/KLRC4/KLRC4-KLRK1/KLRD1/KLRK1/LAG3/NKG7/PRF1/RASGRP1/SERPINB9/SH2D1A/SLAMF6/SLAMF7/TBX21	25	0.0750751	upDEGs
GO:0030101	up.GO.BP	GO:0030101	natural killer cell activation	13/333	99/18903	1.97624e-08	2.42814e-06	2.16207e-06	CD2/KLRC2/KLRC3/KLRC4-KLRK1/KLRD1/KLRK1/NKG7/PRDM1/PTPN22/RASGRP1/SLAMF7/TOX/ZNF683	13	0.039039	upDEGs
GO:0050851	up.GO.BP	GO:0050851	antigen receptor-mediated signaling pathway	20/333	252/18903	2.34688e-08	2.77178e-06	2.46806e-06	BTN2A3P/CACNB3/CD226/CD3E/CD3G/CD81/CD8A/CD8B/FYN/GBP1/IGHG1/LAX1/NFATC2/PRKCH/PTPN22/RAB29/SH2D1A/THEMIS/TRGC1/TRGC2	20	0.0600601	upDEGs
GO:0007159	up.GO.BP	GO:0007159	leukocyte cell-cell adhesion	26/333	414/18903	2.40632e-08	2.77178e-06	2.46806e-06	CCL5/CD274/CD3E/CD70/CD81/CERCAM/CRTAM/CX3CR1/FYN/IFNG/ITGAL/ITGB7/KLRC4-KLRK1/KLRK1/LAG3/LAX1/OLR1/PTPN22/RASGRP1/RUNX3/SOX13/TBX21/TIGIT/TWSG1/VCAM1/WNT10B	26	0.0780781	upDEGs
GO:0002705	up.GO.BP	GO:0002705	positive regulation of leukocyte mediated immunity	15/333	140/18903	2.67472e-08	2.98758e-06	2.66022e-06	CADM1/CD226/CD81/CRTAM/KLRC2/KLRC3/KLRC4/KLRC4-KLRK1/KLRD1/KLRK1/LAG3/RASGRP1/SH2D1A/SLAMF6/TBX21	15	0.045045	upDEGs
GO:0002703	up.GO.BP	GO:0002703	regulation of leukocyte mediated immunity	19/333	241/18903	5.88707e-08	6.38228e-06	5.68294e-06	CADM1/CD226/CD81/CD84/CRTAM/CX3CR1/KLRC2/KLRC3/KLRC4/KLRC4-KLRK1/KLRD1/KLRK1/LAG3/RASGRP1/SERPINB9/SH2D1A/SLAMF6/TBX21/TLR3	19	0.0570571	upDEGs
GO:0002223	up.GO.BP	GO:0002223	stimulatory C-type lectin receptor signaling pathway	7/333	22/18903	6.7173e-08	6.69188e-06	5.95862e-06	FYN/KLRC2/KLRC3/KLRC4/KLRC4-KLRK1/KLRD1/KLRK1	7	0.021021	upDEGs
GO:1990840	up.GO.BP	GO:1990840	response to lectin	7/333	22/18903	6.7173e-08	6.69188e-06	5.95862e-06	FYN/KLRC2/KLRC3/KLRC4/KLRC4-KLRK1/KLRD1/KLRK1	7	0.021021	upDEGs
GO:1990858	up.GO.BP	GO:1990858	cellular response to lectin	7/333	22/18903	6.7173e-08	6.69188e-06	5.95862e-06	FYN/KLRC2/KLRC3/KLRC4/KLRC4-KLRK1/KLRD1/KLRK1	7	0.021021	upDEGs
GO:0002697	up.GO.BP	GO:0002697	regulation of immune effector process	24/333	379/18903	7.24997e-08	7.03248e-06	6.26189e-06	BATF/CADM1/CD226/CD81/CD84/CFH/CRTAM/CX3CR1/IFNG/KLRC2/KLRC3/KLRC4/KLRC4-KLRK1/KLRD1/KLRK1/LAG3/PTPN22/RASGRP1/SERPINB9/SH2D1A/SLAMF6/TBX21/TLR3/ZNF683	24	0.0720721	upDEGs
GO:0002706	up.GO.BP	GO:0002706	regulation of lymphocyte mediated immunity	16/333	179/18903	1.19502e-07	1.1158e-05	9.9354e-06	CADM1/CD226/CD81/CRTAM/KLRC2/KLRC3/KLRC4/KLRC4-KLRK1/KLRD1/KLRK1/LAG3/RASGRP1/SERPINB9/SH2D1A/SLAMF6/TBX21	16	0.048048	upDEGs
GO:0030098	up.GO.BP	GO:0030098	lymphocyte differentiation	25/333	419/18903	1.21086e-07	1.1158e-05	9.9354e-06	BATF/CD2/CD3E/CD3G/CD8A/CRTAM/EOMES/IFNG/IKZF3/LAG3/PIK3R3/PRDM1/PTPN22/RASGRP1/RORA/RUNX3/SLAMF6/SOX13/TBX21/THEMIS/TOX/VCAM1/WNT1/WNT10B/ZNF683	25	0.0750751	upDEGs
GO:0002699	up.GO.BP	GO:0002699	positive regulation of immune effector process	19/333	261/18903	2.06175e-07	1.85356e-05	1.65046e-05	CADM1/CD226/CD81/CD84/CRTAM/IFNG/KLRC2/KLRC3/KLRC4/KLRC4-KLRK1/KLRD1/KLRK1/LAG3/PTPN22/RASGRP1/SH2D1A/SLAMF6/TBX21/TLR3	19	0.0570571	upDEGs
GO:0002683	up.GO.BP	GO:0002683	negative regulation of immune system process	25/333	449/18903	4.44426e-07	3.90037e-05	3.47298e-05	CD274/CD84/CRTAM/CST7/CX3CR1/FYN/GBP1/KLRC4-KLRK1/KLRD1/KLRK1/LAG3/LAX1/LYAR/NF1/NLRC3/NLRC5/PTPN22/RUNX3/SERPINB9/SH2D1A/SYT11/TBX21/TIGIT/TLR3/TWSG1	25	0.0750751	upDEGs
GO:0032814	up.GO.BP	GO:0032814	regulation of natural killer cell activation	8/333	42/18903	5.97341e-07	5.12046e-05	4.55938e-05	KLRC2/KLRC3/KLRD1/PRDM1/PTPN22/RASGRP1/TOX/ZNF683	8	0.024024	upDEGs
GO:0035710	up.GO.BP	GO:0035710	CD4-positive, alpha-beta T cell activation	12/333	115/18903	8.9161e-07	7.24133e-05	6.44786e-05	BATF/CD274/CD3E/CD81/IFNG/NKG7/RORA/RUNX3/SLAMF6/TBX21/TOX/TWSG1	12	0.036036	upDEGs
GO:0046634	up.GO.BP	GO:0046634	regulation of alpha-beta T cell activation	12/333	115/18903	8.9161e-07	7.24133e-05	6.44786e-05	BATF/CD274/CD3E/CD81/CRTAM/IFNG/PRDM1/PTPN22/RUNX3/TBX21/TWSG1/ZNF683	12	0.036036	upDEGs
GO:0002220	up.GO.BP	GO:0002220	innate immune response activating cell surface receptor signaling pathway	7/333	31/18903	9.03693e-07	7.24133e-05	6.44786e-05	FYN/KLRC2/KLRC3/KLRC4/KLRC4-KLRK1/KLRD1/KLRK1	7	0.021021	upDEGs
GO:0032729	up.GO.BP	GO:0032729	positive regulation of interferon-gamma production	10/333	77/18903	9.69834e-07	7.60598e-05	6.77255e-05	CD2/CD226/CD3E/CRTAM/KLRC4-KLRK1/KLRK1/PTPN22/RASGRP1/SLAMF6/TLR3	10	0.03003	upDEGs
GO:0002758	up.GO.BP	GO:0002758	innate immune response-activating signal transduction	7/333	32/18903	1.13935e-06	8.6816e-05	7.73031e-05	FYN/KLRC2/KLRC3/KLRC4/KLRC4-KLRK1/KLRD1/KLRK1	7	0.021021	upDEGs
GO:1903131	up.GO.BP	GO:1903131	mononuclear cell differentiation	25/333	473/18903	1.15409e-06	8.6816e-05	7.73031e-05	BATF/CD2/CD3E/CD3G/CD8A/CRTAM/EOMES/IFNG/IKZF3/LAG3/PIK3R3/PRDM1/PTPN22/RASGRP1/RORA/RUNX3/SLAMF6/SOX13/TBX21/THEMIS/TOX/VCAM1/WNT1/WNT10B/ZNF683	25	0.0750751	upDEGs
GO:0050867	up.GO.BP	GO:0050867	positive regulation of cell activation	24/333	467/18903	3.08416e-06	0.000227364	0.000202451	CCL5/CD2/CD226/CD274/CD3E/CD70/CD81/DDR2/FYN/IFNG/IGHG1/KLRC2/KLRC4-KLRK1/KLRK1/NFATC2/PTPN22/RASGRP1/RUNX3/SOX13/TBX21/TOX/VCAM1/WNT10B/ZNF335	24	0.0720721	upDEGs
GO:1903037	up.GO.BP	GO:1903037	regulation of leukocyte cell-cell adhesion	21/333	377/18903	3.75845e-06	0.00027164	0.000241875	CCL5/CD274/CD3E/CD70/CD81/CRTAM/FYN/IFNG/KLRC4-KLRK1/KLRK1/LAG3/LAX1/PTPN22/RASGRP1/RUNX3/SOX13/TBX21/TIGIT/TWSG1/VCAM1/WNT10B	21	0.0630631	upDEGs
GO:0043368	up.GO.BP	GO:0043368	positive T cell selection	7/333	38/18903	3.9014e-06	0.000276549	0.000246246	BATF/CD3E/CD3G/SLAMF6/TBX21/THEMIS/TOX	7	0.021021	upDEGs
GO:0002696	up.GO.BP	GO:0002696	positive regulation of leukocyte activation	23/333	450/18903	5.43891e-06	0.000378261	0.000336813	CCL5/CD2/CD226/CD274/CD3E/CD70/CD81/FYN/IFNG/IGHG1/KLRC2/KLRC4-KLRK1/KLRK1/NFATC2/PTPN22/RASGRP1/RUNX3/SOX13/TBX21/TOX/VCAM1/WNT10B/ZNF335	23	0.0690691	upDEGs
GO:0001819	up.GO.BP	GO:0001819	positive regulation of cytokine production	24/333	486/18903	6.0754e-06	0.000414702	0.000369261	BATF/BMPR1A/CADM1/CD2/CD226/CD274/CD3E/CD81/CD84/CRTAM/F2R/GBP5/IFNG/KLRC4-KLRK1/KLRK1/MCOLN2/PTPN22/PYHIN1/RASGRP1/RORA/SLAMF6/TBX21/TIGIT/TLR3	24	0.0720721	upDEGs
GO:0036037	up.GO.BP	GO:0036037	CD8-positive, alpha-beta T cell activation	6/333	27/18903	6.18799e-06	0.000414708	0.000369266	CD274/CRTAM/EOMES/PTPN22/RUNX3/TOX	6	0.018018	upDEGs
GO:0022407	up.GO.BP	GO:0022407	regulation of cell-cell adhesion	24/333	490/18903	6.97243e-06	0.000458935	0.000408647	AKNA/CCL5/CD274/CD3E/CD70/CD81/CRTAM/EFNA5/FYN/IFNG/KLRC4-KLRK1/KLRK1/LAG3/LAX1/PTPN22/RASGRP1/RUNX3/SOX13/TBX21/TIGIT/TWSG1/VCAM1/WNT1/WNT10B	24	0.0720721	upDEGs
GO:0032609	up.GO.BP	GO:0032609	interferon-gamma production	11/333	119/18903	8.33742e-06	0.000529857	0.000471798	CD2/CD226/CD274/CD3E/CRTAM/KLRC4-KLRK1/KLRK1/PTPN22/RASGRP1/SLAMF6/TLR3	11	0.033033	upDEGs
GO:0032649	up.GO.BP	GO:0032649	regulation of interferon-gamma production	11/333	119/18903	8.33742e-06	0.000529857	0.000471798	CD2/CD226/CD274/CD3E/CRTAM/KLRC4-KLRK1/KLRK1/PTPN22/RASGRP1/SLAMF6/TLR3	11	0.033033	upDEGs
GO:0051251	up.GO.BP	GO:0051251	positive regulation of lymphocyte activation	21/333	400/18903	9.3402e-06	0.000583525	0.000519585	CCL5/CD274/CD3E/CD70/CD81/FYN/IFNG/IGHG1/KLRC2/KLRC4-KLRK1/KLRK1/NFATC2/PTPN22/RASGRP1/RUNX3/SOX13/TBX21/TOX/VCAM1/WNT10B/ZNF335	21	0.0630631	upDEGs
GO:0002218	up.GO.BP	GO:0002218	activation of innate immune response	8/333	64/18903	1.59991e-05	0.000982879	0.00087518	FYN/KLRC2/KLRC3/KLRC4/KLRC4-KLRK1/KLRD1/KLRK1/PYHIN1	8	0.024024	upDEGs
GO:0045580	up.GO.BP	GO:0045580	regulation of T cell differentiation	13/333	179/18903	1.80167e-05	0.00108868	0.000969387	BATF/CD2/CRTAM/IFNG/LAG3/PRDM1/RASGRP1/RUNX3/SOX13/TBX21/TOX/WNT10B/ZNF683	13	0.039039	upDEGs
GO:0045619	up.GO.BP	GO:0045619	regulation of lymphocyte differentiation	14/333	210/18903	2.26332e-05	0.00134558	0.00119814	BATF/CD2/CRTAM/IFNG/IKZF3/LAG3/PRDM1/RASGRP1/RUNX3/SOX13/TBX21/TOX/WNT10B/ZNF683	14	0.042042	upDEGs
GO:0045058	up.GO.BP	GO:0045058	T cell selection	7/333	51/18903	2.94144e-05	0.00172097	0.0015324	BATF/CD3E/CD3G/SLAMF6/TBX21/THEMIS/TOX	7	0.021021	upDEGs
GO:0006968	up.GO.BP	GO:0006968	cellular defense response	7/333	52/18903	3.34816e-05	0.00192833	0.00171703	CX3CR1/GNLY/KLRC2/KLRC3/KLRG1/PRF1/SH2D1A	7	0.021021	upDEGs
GO:0007162	up.GO.BP	GO:0007162	negative regulation of cell adhesion	17/333	308/18903	3.56428e-05	0.00202122	0.00179975	ADAM22/AKNA/CD274/CDKN2A/CRTAM/EFNA5/FZD4/GBP1/LAG3/LAX1/NF1/PTPN22/RUNX3/TBX21/TIGIT/TWSG1/WNT1	17	0.0510511	upDEGs
GO:0050870	up.GO.BP	GO:0050870	positive regulation of T cell activation	15/333	251/18903	4.16308e-05	0.00232501	0.00207025	CCL5/CD274/CD3E/CD70/CD81/FYN/IFNG/KLRC4-KLRK1/KLRK1/PTPN22/RASGRP1/RUNX3/SOX13/VCAM1/WNT10B	15	0.045045	upDEGs
GO:0046632	up.GO.BP	GO:0046632	alpha-beta T cell differentiation	10/333	117/18903	4.23696e-05	0.00233096	0.00207555	BATF/EOMES/IFNG/PRDM1/RORA/RUNX3/SLAMF6/TBX21/TOX/ZNF683	10	0.03003	upDEGs
GO:1902105	up.GO.BP	GO:1902105	regulation of leukocyte differentiation	17/333	317/18903	5.10843e-05	0.00276907	0.00246565	BATF/CD2/CRTAM/IFNG/IKZF3/LAG3/NF1/PRDM1/RASGRP1/RUNX3/SLC9B2/SOX13/TBX21/TLR3/TOX/WNT10B/ZNF683	17	0.0510511	upDEGs
GO:0032823	up.GO.BP	GO:0032823	regulation of natural killer cell differentiation	4/333	13/18903	5.96416e-05	0.00318607	0.00283696	PRDM1/RASGRP1/TOX/ZNF683	4	0.012012	upDEGs
GO:2000514	up.GO.BP	GO:2000514	regulation of CD4-positive, alpha-beta T cell activation	8/333	79/18903	7.50235e-05	0.00395052	0.00351764	BATF/CD274/CD3E/CD81/IFNG/RUNX3/TBX21/TWSG1	8	0.024024	upDEGs
GO:0046629	up.GO.BP	GO:0046629	gamma-delta T cell activation	5/333	26/18903	7.98782e-05	0.00414691	0.00369251	CD3E/CD3G/SOX13/TRGC1/TRGC2	5	0.015015	upDEGs
GO:0002274	up.GO.BP	GO:0002274	myeloid leukocyte activation	14/333	237/18903	8.46739e-05	0.00433483	0.00385984	BATF/CCL5/CD2/CD226/CD84/CST7/CX3CR1/IFNG/PTGDS/RASGRP1/RORA/STK39/SYT11/TLR3	14	0.042042	upDEGs
GO:0002418	up.GO.BP	GO:0002418	immune response to tumor cell	5/333	27/18903	9.66259e-05	0.00487895	0.00434434	CD226/CD274/CRTAM/NKG7/PRF1	5	0.015015	upDEGs
GO:0050856	up.GO.BP	GO:0050856	regulation of T cell receptor signaling pathway	6/333	44/18903	0.000114702	0.00571339	0.00508734	CD226/CD81/GBP1/PTPN22/RAB29/SH2D1A	6	0.018018	upDEGs
GO:1903039	up.GO.BP	GO:1903039	positive regulation of leukocyte cell-cell adhesion	15/333	275/18903	0.000116471	0.00572418	0.00509695	CCL5/CD274/CD3E/CD70/CD81/FYN/IFNG/KLRC4-KLRK1/KLRK1/PTPN22/RASGRP1/RUNX3/SOX13/VCAM1/WNT10B	15	0.045045	upDEGs
GO:0031295	up.GO.BP	GO:0031295	T cell costimulation	6/333	45/18903	0.000130406	0.00632471	0.00563168	CD274/CD3E/CD81/FYN/KLRC4-KLRK1/KLRK1	6	0.018018	upDEGs
GO:0050854	up.GO.BP	GO:0050854	regulation of antigen receptor-mediated signaling pathway	7/333	66/18903	0.000157895	0.00755845	0.00673023	CD226/CD81/GBP1/PRKCH/PTPN22/RAB29/SH2D1A	7	0.021021	upDEGs
GO:2000108	up.GO.BP	GO:2000108	positive regulation of leukocyte apoptotic process	5/333	30/18903	0.000163336	0.00771866	0.00687288	CCL5/CD274/CDKN2A/MIAT/NF1	5	0.015015	upDEGs
GO:0031294	up.GO.BP	GO:0031294	lymphocyte costimulation	6/333	47/18903	0.000166909	0.00778767	0.00693433	CD274/CD3E/CD81/FYN/KLRC4-KLRK1/KLRK1	6	0.018018	upDEGs
GO:0055081	up.GO.BP	GO:0055081	anion homeostasis	6/333	49/18903	0.000211045	0.0096727	0.00861281	CYB561/FASLG/GLS/SLC34A1/SLC9A3R1/STK39	6	0.018018	upDEGs
GO:0002695	up.GO.BP	GO:0002695	negative regulation of leukocyte activation	12/333	198/18903	0.000212558	0.0096727	0.00861281	CD274/CD84/CRTAM/CST7/LAG3/LAX1/PTPN22/RUNX3/SYT11/TBX21/TIGIT/TWSG1	12	0.036036	upDEGs
GO:0002366	up.GO.BP	GO:0002366	leukocyte activation involved in immune response	15/333	293/18903	0.000232557	0.0104537	0.00930823	BATF/CD81/CD84/CX3CR1/EOMES/IFNG/ITGAL/KLRC2/NKG7/PTGDS/RASGRP1/RORA/SLAMF6/TBX21/ZNF683	15	0.045045	upDEGs
GO:0071346	up.GO.BP	GO:0071346	cellular response to interferon-gamma	9/333	118/18903	0.000243685	0.010822	0.00963613	CCL5/FASLG/GBP1/GBP3/GBP5/IFNG/NLRC5/TLR3/VPS26B	9	0.027027	upDEGs
GO:0002263	up.GO.BP	GO:0002263	cell activation involved in immune response	15/333	297/18903	0.00026894	0.0118013	0.0105082	BATF/CD81/CD84/CX3CR1/EOMES/IFNG/ITGAL/KLRC2/NKG7/PTGDS/RASGRP1/RORA/SLAMF6/TBX21/ZNF683	15	0.045045	upDEGs
GO:2001185	up.GO.BP	GO:2001185	regulation of CD8-positive, alpha-beta T cell activation	4/333	19/18903	0.000297384	0.012896	0.0114829	CD274/CRTAM/PTPN22/RUNX3	4	0.012012	upDEGs
GO:0019722	up.GO.BP	GO:0019722	calcium-mediated signaling	12/333	208/18903	0.000333995	0.0143152	0.0127466	ACTN3/ATP2B4/CD3E/CX3CR1/CXCR3/CXCR6/GBP1/NCALD/NFATC2/PPP3CC/SGCD/VCAM1	12	0.036036	upDEGs
GO:0030002	up.GO.BP	GO:0030002	cellular anion homeostasis	4/333	20/18903	0.000366596	0.0155319	0.01383	FASLG/SLC34A1/SLC9A3R1/STK39	4	0.012012	upDEGs
GO:0050868	up.GO.BP	GO:0050868	negative regulation of T cell activation	9/333	128/18903	0.000445794	0.0184964	0.0164697	CD274/CRTAM/LAG3/LAX1/PTPN22/RUNX3/TBX21/TIGIT/TWSG1	9	0.027027	upDEGs
GO:0043373	up.GO.BP	GO:0043373	CD4-positive, alpha-beta T cell lineage commitment	4/333	21/18903	0.000446604	0.0184964	0.0164697	BATF/SLAMF6/TBX21/TOX	4	0.012012	upDEGs
GO:0050866	up.GO.BP	GO:0050866	negative regulation of cell activation	12/333	221/18903	0.000575604	0.0232555	0.0207072	CD274/CD84/CRTAM/CST7/LAG3/LAX1/PTPN22/RUNX3/SYT11/TBX21/TIGIT/TWSG1	12	0.036036	upDEGs
GO:0001865	up.GO.BP	GO:0001865	NK T cell differentiation	3/333	10/18903	0.000593058	0.0232555	0.0207072	PRDM1/TOX/ZNF683	3	0.00900901	upDEGs
GO:0002423	up.GO.BP	GO:0002423	natural killer cell mediated immune response to tumor cell	3/333	10/18903	0.000593058	0.0232555	0.0207072	CD226/CRTAM/NKG7	3	0.00900901	upDEGs
GO:0033034	up.GO.BP	GO:0033034	positive regulation of myeloid cell apoptotic process	3/333	10/18903	0.000593058	0.0232555	0.0207072	CDKN2A/MIAT/NF1	3	0.00900901	upDEGs
GO:0035747	up.GO.BP	GO:0035747	natural killer cell chemotaxis	3/333	10/18903	0.000593058	0.0232555	0.0207072	CCL5/KLRC4-KLRK1/KLRK1	3	0.00900901	upDEGs
GO:0022409	up.GO.BP	GO:0022409	positive regulation of cell-cell adhesion	15/333	322/18903	0.000627372	0.0241721	0.0215234	CCL5/CD274/CD3E/CD70/CD81/FYN/IFNG/KLRC4-KLRK1/KLRK1/PTPN22/RASGRP1/RUNX3/SOX13/VCAM1/WNT10B	15	0.045045	upDEGs
GO:0002363	up.GO.BP	GO:0002363	alpha-beta T cell lineage commitment	4/333	23/18903	0.000642666	0.0241721	0.0215234	BATF/SLAMF6/TBX21/TOX	4	0.012012	upDEGs
GO:0035739	up.GO.BP	GO:0035739	CD4-positive, alpha-beta T cell proliferation	4/333	23/18903	0.000642666	0.0241721	0.0215234	CD274/CD3E/CD81/TWSG1	4	0.012012	upDEGs
GO:2000561	up.GO.BP	GO:2000561	regulation of CD4-positive, alpha-beta T cell proliferation	4/333	23/18903	0.000642666	0.0241721	0.0215234	CD274/CD3E/CD81/TWSG1	4	0.012012	upDEGs
GO:0042116	up.GO.BP	GO:0042116	macrophage activation	8/333	109/18903	0.000692852	0.0257965	0.0229698	CD84/CST7/CX3CR1/IFNG/RORA/STK39/SYT11/TLR3	8	0.024024	upDEGs
GO:0050900	up.GO.BP	GO:0050900	leukocyte migration	17/333	398/18903	0.000742502	0.0273686	0.0243697	CCL5/CD81/CRTAM/CX3CR1/CXCR3/DAPK2/FYN/ITGAL/ITGB7/KLRC4-KLRK1/KLRK1/MCOLN2/NF1/PDGFD/STK39/TBX21/VCAM1	17	0.0510511	upDEGs
GO:0043369	up.GO.BP	GO:0043369	CD4-positive or CD8-positive, alpha-beta T cell lineage commitment	4/333	24/18903	0.000760574	0.0277572	0.0247157	BATF/SLAMF6/TBX21/TOX	4	0.012012	upDEGs
GO:0014066	up.GO.BP	GO:0014066	regulation of phosphatidylinositol 3-kinase signaling	8/333	111/18903	0.000781226	0.0282314	0.0251379	CCL5/F2R/NLRC3/PDGFD/PPP1R16B/PRR5L/RASGRP1/SLC9A3R1	8	0.024024	upDEGs
GO:0034341	up.GO.BP	GO:0034341	response to interferon-gamma	9/333	140/18903	0.000852476	0.0305071	0.0271642	CCL5/FASLG/GBP1/GBP3/GBP5/IFNG/NLRC5/TLR3/VPS26B	9	0.027027	upDEGs
GO:0001779	up.GO.BP	GO:0001779	natural killer cell differentiation	4/333	25/18903	0.000892977	0.0313477	0.0279128	PRDM1/RASGRP1/TOX/ZNF683	4	0.012012	upDEGs
GO:0019835	up.GO.BP	GO:0019835	cytolysis	4/333	25/18903	0.000892977	0.0313477	0.0279128	C8G/GZMH/NKG7/PRF1	4	0.012012	upDEGs
GO:0002347	up.GO.BP	GO:0002347	response to tumor cell	5/333	43/18903	0.000915063	0.03182	0.0283333	CD226/CD274/CRTAM/NKG7/PRF1	5	0.015015	upDEGs
GO:0043367	up.GO.BP	GO:0043367	CD4-positive, alpha-beta T cell differentiation	7/333	88/18903	0.000925839	0.0318939	0.0283991	BATF/IFNG/RORA/RUNX3/SLAMF6/TBX21/TOX	7	0.021021	upDEGs
GO:0022408	up.GO.BP	GO:0022408	negative regulation of cell-cell adhesion	11/333	202/18903	0.000944074	0.0322209	0.0286903	AKNA/CD274/CRTAM/LAG3/LAX1/PTPN22/RUNX3/TBX21/TIGIT/TWSG1/WNT1	11	0.033033	upDEGs
GO:1990778	up.GO.BP	GO:1990778	protein localization to cell periphery	15/333	337/18903	0.00099589	0.0336775	0.0299873	ABCA2/ATP2B4/CACNB3/CD81/DENND4C/GBP1/IFNG/NPTX1/OPTN/PLEKHF1/PRKCH/PTCH1/RAB29/RAP2A/SLC9A3R1	15	0.045045	upDEGs
GO:0046640	up.GO.BP	GO:0046640	regulation of alpha-beta T cell proliferation	5/333	44/18903	0.00101767	0.0338782	0.030166	CD274/CD3E/CD81/PTPN22/TWSG1	5	0.015015	upDEGs
GO:0070663	up.GO.BP	GO:0070663	regulation of leukocyte proliferation	13/333	269/18903	0.00102021	0.0338782	0.030166	CCL5/CD274/CD3E/CD70/CD81/CRTAM/IKZF3/NF1/NFATC2/PTPN22/TWSG1/VCAM1/ZNF335	13	0.039039	upDEGs
GO:0050857	up.GO.BP	GO:0050857	positive regulation of antigen receptor-mediated signaling pathway	4/333	26/18903	0.00104081	0.0342539	0.0305005	CD226/CD81/PRKCH/RAB29	4	0.012012	upDEGs
GO:0030656	up.GO.BP	GO:0030656	regulation of vitamin metabolic process	3/333	12/18903	0.00105916	0.0345221	0.0307393	GFI1/IFNG/RDH10	3	0.00900901	upDEGs
GO:0010812	up.GO.BP	GO:0010812	negative regulation of cell-substrate adhesion	6/333	66/18903	0.00106769	0.0345221	0.0307393	CDKN2A/EFNA5/FZD4/GBP1/NF1/WNT1	6	0.018018	upDEGs
GO:0046651	up.GO.BP	GO:0046651	lymphocyte proliferation	14/333	305/18903	0.00108684	0.0347386	0.0309321	CCL5/CD274/CD3E/CD70/CD81/CRTAM/FYN/IKZF3/NFATC2/PTPN22/RASGRP1/TWSG1/VCAM1/ZNF335	14	0.042042	upDEGs
GO:0014065	up.GO.BP	GO:0014065	phosphatidylinositol 3-kinase signaling	9/333	145/18903	0.00109324	0.0347386	0.0309321	CCL5/F2R/NF1/NLRC3/PDGFD/PPP1R16B/PRR5L/RASGRP1/SLC9A3R1	9	0.027027	upDEGs
GO:1903706	up.GO.BP	GO:1903706	regulation of hemopoiesis	17/333	413/18903	0.00111305	0.0350658	0.0312234	BATF/CD2/CRTAM/IFNG/IKZF3/LAG3/NF1/PRDM1/RASGRP1/RUNX3/SLC9B2/SOX13/TBX21/TLR3/TOX/WNT10B/ZNF683	17	0.0510511	upDEGs
GO:0050670	up.GO.BP	GO:0050670	regulation of lymphocyte proliferation	12/333	239/18903	0.00113944	0.0353639	0.0314889	CCL5/CD274/CD3E/CD70/CD81/CRTAM/IKZF3/NFATC2/PTPN22/TWSG1/VCAM1/ZNF335	12	0.036036	upDEGs
GO:0050671	up.GO.BP	GO:0050671	positive regulation of lymphocyte proliferation	9/333	146/18903	0.00114742	0.0353639	0.0314889	CCL5/CD274/CD3E/CD70/CD81/NFATC2/PTPN22/VCAM1/ZNF335	9	0.027027	upDEGs
GO:0002285	up.GO.BP	GO:0002285	lymphocyte activation involved in immune response	11/333	207/18903	0.0011513	0.0353639	0.0314889	BATF/CD81/EOMES/IFNG/ITGAL/KLRC2/NKG7/RORA/SLAMF6/TBX21/ZNF683	11	0.033033	upDEGs
GO:0002286	up.GO.BP	GO:0002286	T cell activation involved in immune response	8/333	118/18903	0.00116438	0.0354304	0.0315481	BATF/CD81/EOMES/IFNG/ITGAL/RORA/SLAMF6/TBX21	8	0.024024	upDEGs
GO:0007018	up.GO.BP	GO:0007018	microtubule-based movement	17/333	415/18903	0.00117268	0.0354304	0.0315481	ATP2B4/DNAI3/FYCO1/HSPB11/KIF19/KIF21A/KIF21B/KIF22/KIF3A/RAB27B/RASGRP1/SLC9A3R1/SLC9B2/SPG11/STARD9/SYNE2/VPS13A	17	0.0510511	upDEGs
GO:1903038	up.GO.BP	GO:1903038	negative regulation of leukocyte cell-cell adhesion	9/333	147/18903	0.00120376	0.0355336	0.03164	CD274/CRTAM/LAG3/LAX1/PTPN22/RUNX3/TBX21/TIGIT/TWSG1	9	0.027027	upDEGs
GO:0021895	up.GO.BP	GO:0021895	cerebral cortex neuron differentiation	4/333	27/18903	0.00120502	0.0355336	0.03164	C21orf91/EOMES/TOX/ZNF335	4	0.012012	upDEGs
GO:1901623	up.GO.BP	GO:1901623	regulation of lymphocyte chemotaxis	4/333	27/18903	0.00120502	0.0355336	0.03164	CCL5/KLRC4-KLRK1/KLRK1/STK39	4	0.012012	upDEGs
GO:0032944	up.GO.BP	GO:0032944	regulation of mononuclear cell proliferation	12/333	243/18903	0.00131292	0.038402	0.0341941	CCL5/CD274/CD3E/CD70/CD81/CRTAM/IKZF3/NFATC2/PTPN22/TWSG1/VCAM1/ZNF335	12	0.036036	upDEGs
GO:0032946	up.GO.BP	GO:0032946	positive regulation of mononuclear cell proliferation	9/333	149/18903	0.00132313	0.038402	0.0341941	CCL5/CD274/CD3E/CD70/CD81/NFATC2/PTPN22/VCAM1/ZNF335	9	0.027027	upDEGs
GO:0032943	up.GO.BP	GO:0032943	mononuclear cell proliferation	14/333	312/18903	0.00134748	0.0384494	0.0342363	CCL5/CD274/CD3E/CD70/CD81/CRTAM/FYN/IKZF3/NFATC2/PTPN22/RASGRP1/TWSG1/VCAM1/ZNF335	14	0.042042	upDEGs
GO:0048704	up.GO.BP	GO:0048704	embryonic skeletal system morphogenesis	7/333	94/18903	0.00136497	0.0384494	0.0342363	GSC/HOXB4/HOXB7/HOXB9/HOXC4/RDH10/SATB2	7	0.021021	upDEGs
GO:0070661	up.GO.BP	GO:0070661	leukocyte proliferation	15/333	348/18903	0.0013703	0.0384494	0.0342363	CCL5/CD274/CD3E/CD70/CD81/CRTAM/FYN/IKZF3/NF1/NFATC2/PTPN22/RASGRP1/TWSG1/VCAM1/ZNF335	15	0.045045	upDEGs
GO:0001774	up.GO.BP	GO:0001774	microglial cell activation	5/333	47/18903	0.00137692	0.0384494	0.0342363	CST7/CX3CR1/IFNG/SYT11/TLR3	5	0.015015	upDEGs
GO:0046633	up.GO.BP	GO:0046633	alpha-beta T cell proliferation	5/333	47/18903	0.00137692	0.0384494	0.0342363	CD274/CD3E/CD81/PTPN22/TWSG1	5	0.015015	upDEGs
GO:0042098	up.GO.BP	GO:0042098	T cell proliferation	11/333	212/18903	0.00139463	0.0386512	0.034416	CCL5/CD274/CD3E/CD70/CD81/CRTAM/FYN/PTPN22/RASGRP1/TWSG1/VCAM1	11	0.033033	upDEGs
GO:0045165	up.GO.BP	GO:0045165	cell fate commitment	13/333	282/18903	0.00155974	0.0423889	0.0377441	BATF/BMPR1A/EOMES/GSC/MIAT/PRDM1/PTCH1/SLAMF6/SOX13/TBX21/TOX/WNT1/WNT10B	13	0.039039	upDEGs
GO:0002287	up.GO.BP	GO:0002287	alpha-beta T cell activation involved in immune response	6/333	71/18903	0.001564	0.0423889	0.0377441	BATF/EOMES/IFNG/RORA/SLAMF6/TBX21	6	0.018018	upDEGs
GO:0002293	up.GO.BP	GO:0002293	alpha-beta T cell differentiation involved in immune response	6/333	71/18903	0.001564	0.0423889	0.0377441	BATF/EOMES/IFNG/RORA/SLAMF6/TBX21	6	0.018018	upDEGs
GO:0072676	up.GO.BP	GO:0072676	lymphocyte migration	8/333	124/18903	0.00160059	0.0430642	0.0383454	CCL5/CRTAM/ITGAL/ITGB7/KLRC4-KLRK1/KLRK1/STK39/TBX21	8	0.024024	upDEGs
GO:0043374	up.GO.BP	GO:0043374	CD8-positive, alpha-beta T cell differentiation	3/333	14/18903	0.00170721	0.0449483	0.0400231	EOMES/RUNX3/TOX	3	0.00900901	upDEGs
GO:0045059	up.GO.BP	GO:0045059	positive thymic T cell selection	3/333	14/18903	0.00170721	0.0449483	0.0400231	CD3E/CD3G/TOX	3	0.00900901	upDEGs
GO:0072540	up.GO.BP	GO:0072540	T-helper 17 cell lineage commitment	3/333	14/18903	0.00170721	0.0449483	0.0400231	BATF/SLAMF6/TBX21	3	0.00900901	upDEGs
GO:0002360	up.GO.BP	GO:0002360	T cell lineage commitment	4/333	30/18903	0.0018052	0.0465338	0.0414349	BATF/SLAMF6/TBX21/TOX	4	0.012012	upDEGs
GO:0072539	up.GO.BP	GO:0072539	T-helper 17 cell differentiation	4/333	30/18903	0.0018052	0.0465338	0.0414349	BATF/RORA/SLAMF6/TBX21	4	0.012012	upDEGs
GO:0046637	up.GO.BP	GO:0046637	regulation of alpha-beta T cell differentiation	6/333	73/18903	0.0018053	0.0465338	0.0414349	BATF/IFNG/PRDM1/RUNX3/TBX21/ZNF683	6	0.018018	upDEGs
GO:0002269	up.GO.BP	GO:0002269	leukocyte activation involved in inflammatory response	5/333	50/18903	0.00182193	0.0466363	0.0415261	CST7/CX3CR1/IFNG/SYT11/TLR3	5	0.015015	upDEGs
GO:0048706	up.GO.BP	GO:0048706	embryonic skeletal system development	8/333	128/18903	0.00195698	0.0492608	0.043863	DMRT2/GSC/HOXB4/HOXB7/HOXB9/HOXC4/RDH10/SATB2	8	0.024024	upDEGs
GO:0071706	up.GO.BP	GO:0071706	tumor necrosis factor superfamily cytokine production	10/333	189/18903	0.0019692	0.0492608	0.043863	CD2/CD274/CD84/CX3CR1/IFNG/NLRC3/PTPN22/RASGRP1/SYT11/TLR3	10	0.03003	upDEGs
GO:1903555	up.GO.BP	GO:1903555	regulation of tumor necrosis factor superfamily cytokine production	10/333	189/18903	0.0019692	0.0492608	0.043863	CD2/CD274/CD84/CX3CR1/IFNG/NLRC3/PTPN22/RASGRP1/SYT11/TLR3	10	0.03003	upDEGs
GO:0007157	up.GO.BP	GO:0007157	heterophilic cell-cell adhesion via plasma membrane cell adhesion molecules	5/333	51/18903	0.00199128	0.0492608	0.043863	AMIGO2/CADM1/CRTAM/ITGAL/VCAM1	5	0.015015	upDEGs
GO:0043124	up.GO.BP	GO:0043124	negative regulation of I-kappaB kinase/NF-kappaB signaling	5/333	51/18903	0.00199128	0.0492608	0.043863	NLRC3/OPTN/OTUD7B/RORA/TNIP3	5	0.015015	upDEGs
GO:0002836	up.GO.BP	GO:0002836	positive regulation of response to tumor cell	3/333	15/18903	0.00210632	0.0514166	0.0457826	CD226/CD274/CRTAM	3	0.00900901	upDEGs
GO:0002839	up.GO.BP	GO:0002839	positive regulation of immune response to tumor cell	3/333	15/18903	0.00210632	0.0514166	0.0457826	CD226/CD274/CRTAM	3	0.00900901	upDEGs
GO:0006809	up.GO.BP	GO:0006809	nitric oxide biosynthetic process	6/333	76/18903	0.00221887	0.0538076	0.0479116	ATP2B4/CX3CR1/IFNG/KLRC4-KLRK1/KLRK1/RORA	6	0.018018	upDEGs
GO:0080111	up.GO.BP	GO:0080111	DNA demethylation	4/333	32/18903	0.00230419	0.0555114	0.0494287	APOBEC3G/APOBEC3H/EOMES/TOX	4	0.012012	upDEGs
GO:0042287	up.GO.MF	GO:0042287	MHC protein binding	10/334	42/18432	2.93618e-09	1.57673e-06	1.49899e-06	CD81/CD8A/CD8B/FCRL6/KLRC4-KLRK1/KLRD1/KLRK1/LAG3/TAP1/TRGV3	10	0.0299401	upDEGs
GO:0042288	up.GO.MF	GO:0042288	MHC class I protein binding	5/334	22/18432	3.87469e-05	0.0104035	0.00989066	CD8A/CD8B/KLRC4-KLRK1/KLRK1/TAP1	5	0.0149701	upDEGs
GO:0002181	down.GO.BP	GO:0002181	cytoplasmic translation	27/351	161/18903	2.4549e-18	8.81554e-15	8.53788e-15	DPH5/EIF2D/EIF2S3/EIF3E/EIF3H/EIF3K/EIF3L/PABPC1/RACK1/RPL12/RPL13/RPL18/RPL19/RPL22/RPL23/RPL27/RPL31/RPL4/RPL5/RPL8/RPLP1/RPS13/RPS15A/RPS23/RPS3A/RPS5/RPS8	27	0.0769231	downDEGs
GO:0030198	down.GO.BP	GO:0030198	extracellular matrix organization	18/351	318/18903	3.02512e-05	0.0307229	0.0297553	ADAMTS1/ADAMTS17/ADTRP/APP/COL11A2/COL19A1/COL27A1/COL5A1/COL9A2/DPP4/EXT1/LAMC1/LTBP3/MMP17/PAPLN/SMPD3/SPINT2/TIE1	18	0.0512821	downDEGs
GO:0043062	down.GO.BP	GO:0043062	extracellular structure organization	18/351	319/18903	3.15267e-05	0.0307229	0.0297553	ADAMTS1/ADAMTS17/ADTRP/APP/COL11A2/COL19A1/COL27A1/COL5A1/COL9A2/DPP4/EXT1/LAMC1/LTBP3/MMP17/PAPLN/SMPD3/SPINT2/TIE1	18	0.0512821	downDEGs
GO:0045229	down.GO.BP	GO:0045229	external encapsulating structure organization	18/351	321/18903	3.42221e-05	0.0307229	0.0297553	ADAMTS1/ADAMTS17/ADTRP/APP/COL11A2/COL19A1/COL27A1/COL5A1/COL9A2/DPP4/EXT1/LAMC1/LTBP3/MMP17/PAPLN/SMPD3/SPINT2/TIE1	18	0.0512821	downDEGs
GO:0003735	down.GO.MF	GO:0003735	structural constituent of ribosome	20/354	176/18432	1.95467e-10	1.16303e-07	1.08021e-07	MRPS25/MRPS33/RPL12/RPL13/RPL18/RPL19/RPL22/RPL23/RPL27/RPL31/RPL4/RPL5/RPL8/RPLP1/RPS13/RPS15A/RPS23/RPS3A/RPS5/RPS8	20	0.0564972	downDEGs
GO:0008135	down.GO.MF	GO:0008135	translation factor activity, RNA binding	9/354	84/18432	3.32952e-05	0.00871249	0.0080921	EEF1B2/EEF1D/EEF2/EIF2D/EIF2S3/EIF3E/EIF3H/EIF3K/EIF3L	9	0.0254237	downDEGs
GO:0090079	down.GO.MF	GO:0090079	translation regulator activity, nucleic acid binding	10/354	108/18432	4.39285e-05	0.00871249	0.0080921	EEF1B2/EEF1D/EEF2/EIF2D/EIF2S3/EIF3E/EIF3H/EIF3K/EIF3L/PABPC1	10	0.0282486	downDEGs
GO:0004114	down.GO.MF	GO:0004114	3',5'-cyclic-nucleotide phosphodiesterase activity	5/354	24/18432	7.99331e-05	0.01189	0.0110434	PDE6G/PDE7A/PDE7B/PDE8A/PDE9A	5	0.0141243	downDEGs
GO:0004112	down.GO.MF	GO:0004112	cyclic-nucleotide phosphodiesterase activity	5/354	26/18432	0.000119864	0.0142638	0.0132481	PDE6G/PDE7A/PDE7B/PDE8A/PDE9A	5	0.0141243	downDEGs
GO:0019902	down.GO.MF	GO:0019902	phosphatase binding	12/354	195/18432	0.000403592	0.0355309	0.0330009	BCL2/BOD1/CNST/DLG4/IGBP1/KAT2A/PPP1R3E/PPP1R3F/PTK2/RACK1/RCAN3/SH3YL1	12	0.0338983	downDEGs
GO:0003743	down.GO.MF	GO:0003743	translation initiation factor activity	6/354	51/18432	0.000418011	0.0355309	0.0330009	EIF2D/EIF2S3/EIF3E/EIF3H/EIF3K/EIF3L	6	0.0169492	downDEGs

## Sheet: S9_metaboliteLevels_discovery
Table S9: Plasma metabolite abundance associations to CMV seroposisivity in the discovery cohort
# metabolite formula	# effect size	# standard errors	# Z value	# p value	# padj (FDR)
	effectSize	StdError	Z_Value	pval	padj
C3H6O	-0.0395872	0.124847	-0.317087	0.751178	0.906355
C2H4O2	0.044542	0.120949	0.36827	0.712672	0.886929
C3H8O	-0.00927532	0.122271	-0.0758589	0.939531	0.980502
HNO3	0.244107	0.123625	1.97457	0.0483168	0.313425
C3H4O2	-0.0876077	0.0962603	-0.910112	0.362763	0.689088
C4H8O	-0.00390622	0.105335	-0.0370836	0.970418	0.989013
C2H2O3	0.0506721	0.120453	0.420678	0.67399	0.876422
C3H6S	0.154743	0.10606	1.45901	0.144563	0.44672
C2H5NO2	-0.0427058	0.105416	-0.405116	0.685392	0.877739
C2H4OS	0.189632	0.123311	1.53783	0.124089	0.429122
H2O3S	0.158581	0.107518	1.47493	0.140231	0.438737
C5H6O	0.0137916	0.113009	0.12204	0.902868	0.967683
C3H4N2O	0.0897369	0.0930101	0.964808	0.334641	0.665589
C5H8O	-0.00241101	0.124008	-0.0194424	0.984488	0.99594
C4H7NO	-0.172342	0.10297	-1.67372	0.0941864	0.384766
C4H6O2	-0.0174563	0.11776	-0.148237	0.882156	0.961223
C3H4O3	-0.0813472	0.107212	-0.758749	0.448003	0.755623
C4H8S	-0.0959464	0.11846	-0.809949	0.41797	0.733386
C4H8O2	0.0797813	0.109221	0.730457	0.465111	0.761877
C3H7NO2	0.0284779	0.104913	0.271442	0.786051	0.922979
C3H6O3	0.0517425	0.0905413	0.57148	0.567674	0.831482
C3H8OS	0.23114	0.127889	1.80735	0.0707084	0.356266
C7H10	0.112633	0.120263	0.936552	0.348989	0.680728
C5H5NO	0.424817	0.116231	3.65493	0.000257252	0.0437843
C6H8O	0.155003	0.129917	1.1931	0.232832	0.566113
H2O4S	0.0281777	0.110137	0.255843	0.798072	0.925737
C5H6O2	0.0716385	0.129951	0.551272	0.581448	0.839553
C6H10O	0.278139	0.126117	2.2054	0.0274262	0.26269
C4H5NS	-0.0499288	0.106811	-0.467452	0.640177	0.866121
C4H5NO2	0.0218282	0.103673	0.210549	0.833239	0.938635
C5H8O2	-0.030436	0.129761	-0.234554	0.814555	0.931702
C4H7NO2	0.0564455	0.110567	0.51051	0.609694	0.852399
C5H10O2	-0.0330015	0.0964515	-0.342157	0.732233	0.89659
C3H5NO3	-0.157599	0.102157	-1.54271	0.1229	0.429122
C4H9NO2	0.0362142	0.0956172	0.378741	0.70488	0.882136
C4H8O3	-0.171639	0.115605	-1.4847	0.137622	0.438638
C3H7NO3	-0.0970106	0.115054	-0.843172	0.399132	0.717558
C3H6O2S	-0.018807	0.117529	-0.160021	0.872865	0.960687
C3H6O4	-0.0488408	0.114317	-0.427241	0.669204	0.876422
C4H10OS	0.237267	0.129671	1.82976	0.0672856	0.350826
C7H9N	-0.135228	0.103587	-1.30546	0.191736	0.524652
C7H8O	0.220764	0.107809	2.04773	0.0405868	0.302448
C6H7NO	0.296914	0.0928159	3.19895	0.00137927	0.0978133
C6H6O2	0.213125	0.113635	1.87552	0.0607212	0.335544
C7H10O	0.221114	0.121216	1.82414	0.0681315	0.350826
C5H5NO2	0.0460152	0.11688	0.393695	0.693806	0.877739
C5H9N3	-0.193873	0.0984968	-1.96832	0.0490317	0.313425
C5H4OS	-0.00914201	0.105052	-0.0870233	0.930653	0.977132
C5H4O3	-0.201966	0.114798	-1.75932	0.0785235	0.365156
C6H8O2	-0.0489226	0.1027	-0.476364	0.633815	0.863292
C7H12O	0.0173938	0.115321	0.15083	0.88011	0.961223
C5H7NO2	-0.0231784	0.123143	-0.188223	0.850702	0.947575
C4H7N3O	0.0584924	0.0890913	0.656545	0.511473	0.788522
H2O3S2	0.0809241	0.0918996	0.88057	0.37855	0.700318
C5H6O3	-0.0481102	0.0901584	-0.533618	0.593606	0.844746
C7H14O	0.151673	0.118474	1.28022	0.200467	0.533319
C5H9NO2	0.149938	0.0977396	1.53406	0.125015	0.429122
C4H4O4	-0.1641	0.106983	-1.5339	0.125055	0.429122
C5H8O3	0.0241997	0.121863	0.198582	0.84259	0.943479
C6H12S	0.116969	0.102221	1.14428	0.252508	0.589064
C6H12O2	0.119917	0.107807	1.11234	0.265994	0.598838
C4H7NO3	-0.0335541	0.117267	-0.286133	0.774776	0.91443
C8H7N	-0.00326288	0.0981356	-0.0332487	0.973476	0.990943
C5H11NO2	-0.127401	0.102219	-1.24635	0.212636	0.538035
C4H6O4	-0.0491992	0.103233	-0.476586	0.633657	0.863292
C8H6O	0.0641504	0.121442	0.52824	0.597333	0.846454
C5H10O3	0.0574032	0.102154	0.561929	0.574164	0.835238
C6H14S	-0.0483868	0.097564	-0.495949	0.619931	0.85643
C4H9NO3	0.015742	0.103849	0.151585	0.879514	0.961223
C3H4O3S	-0.14644	0.0957055	-1.53011	0.12599	0.430592
C4H8O4	-0.0447979	0.0941604	-0.475762	0.634244	0.863292
C8H8O	0.086936	0.12573	0.69145	0.489283	0.775599
C3H7NO2S	-0.0857233	0.110093	-0.778644	0.43619	0.747609
C7H7NO	0.114418	0.100804	1.13506	0.25635	0.591204
C3H6O3S	-0.0415613	0.113669	-0.365635	0.714638	0.886929
C7H6O2	0.195133	0.106098	1.83918	0.0658887	0.350446
C4H10O4	0.271748	0.12143	2.2379	0.0252278	0.26269
C8H10O	0.33077	0.127419	2.59591	0.00943395	0.170024
C6H5NO2	0.168859	0.0947933	1.78134	0.0748566	0.364017
C7H9NO	0.296884	0.101573	2.92287	0.00346821	0.135301
C8H12O	0.32559	0.101669	3.20246	0.00136261	0.0978133
C2H7NO3S	0.0611532	0.102252	0.598066	0.549796	0.815115
C2H6O4S	-0.0724384	0.100042	-0.724083	0.469015	0.762795
C6H6OS	0.180629	0.112884	1.60013	0.10957	0.403655
C6H6O3	-0.0311067	0.106405	-0.292342	0.770025	0.9131
C6H8O3	0.115656	0.130113	0.888888	0.374063	0.696559
C5H7NO3	-0.0340032	0.100212	-0.339314	0.734373	0.897919
C5H6O4	-0.156457	0.0996575	-1.56995	0.116427	0.4163
C6H10OS	-0.0411311	0.0932279	-0.441189	0.659076	0.874998
C6H10O3	-0.0541642	0.0962585	-0.562695	0.573642	0.835238
C6H14N2O	0.0583118	0.105837	0.550958	0.581663	0.839553
C4H5NO4	-0.146823	0.10452	-1.40473	0.160102	0.469943
C5H9NO3	-0.0722544	0.093866	-0.769761	0.441441	0.752362
C9H9N	0.099782	0.101726	0.980888	0.326648	0.658539
C6H13NO2	-0.0371778	0.103306	-0.359882	0.718935	0.886993
C5H8O4	0.273359	0.105236	2.59759	0.00938807	0.170024
C4H8N2O3	0.0634195	0.110812	0.572315	0.567108	0.831482
C6H12O3	0.123414	0.0938218	1.31541	0.188373	0.517114
C5H12N2O2	0.176878	0.0938412	1.88487	0.0594476	0.335544
C4H7NO4	-0.0394651	0.121269	-0.325435	0.744852	0.904637
C8H7NO	0.0642064	0.103021	0.623234	0.533131	0.799176
C5H11NO3	0.0555001	0.101962	0.544322	0.58622	0.839553
C4H6O5	-0.0858976	0.109709	-0.782956	0.433653	0.747609
C5H10O4	0.259368	0.0878328	2.95297	0.00314729	0.135301
C9H10O	0.292708	0.125063	2.34049	0.0192587	0.227627
C4H9NO4	-0.155138	0.121738	-1.27436	0.202536	0.533319
C8H9NO	0.1865	0.115214	1.61872	0.105507	0.395534
C4H8O5	-0.0460099	0.0898138	-0.51228	0.608455	0.852399
C8H8O2	-0.00674132	0.122883	-0.0548596	0.95625	0.985754
C10H16	0.0967633	0.112015	0.863842	0.387675	0.705169
C7H6O3	-0.12226	0.0966965	-1.26437	0.206097	0.534947
C6H6O2S	0.0118799	0.104514	0.113668	0.909501	0.972343
C5H6N2O3	0.0314765	0.107849	0.291858	0.770395	0.9131
C6H9NO3	-0.110603	0.11719	-0.943792	0.345276	0.680162
C6H8O4	-0.0928075	0.0870061	-1.06668	0.286117	0.619557
C10H8O	0.0396905	0.0977875	0.405885	0.684827	0.877739
C7H12O3	0.299854	0.134547	2.22862	0.0258395	0.26269
C8H16O2	0.230948	0.122978	1.87795	0.0603874	0.335544
C9H7NO	0.202118	0.0957426	2.11106	0.0347672	0.279121
C6H11NO3	-0.0264637	0.088868	-0.297787	0.765866	0.910268
C5H6O5	0.0315887	0.090573	0.348764	0.727266	0.893079
C6H10O4	0.0517619	0.122099	0.423936	0.671613	0.876422
C5H10N2O3	-0.0624046	0.098992	-0.630401	0.528432	0.799176
C6H14N2O2	0.0434651	0.109973	0.395234	0.69267	0.877739
C7H16NO2	0.0280963	0.110382	0.254537	0.799081	0.925737
C5H9NO4	0.0033179	0.0878029	0.0377881	0.969857	0.989013
C6H13NO3	0.0209749	0.0861252	0.24354	0.807587	0.927514
C6H12O4	0.107676	0.0942678	1.14223	0.253359	0.589064
C10H12O	0.0710551	0.124675	0.569921	0.568732	0.831599
C9H11NO	-0.0191764	0.122853	-0.156092	0.87596	0.960687
C4H6O6	0.224871	0.111119	2.02369	0.0430021	0.302448
C5H10O5	0.344419	0.101445	3.39514	0.000685946	0.0833915
C10H14O	0.00626796	0.123249	0.0508559	0.95944	0.985754
C9H14N2	0.238154	0.110413	2.15693	0.0310109	0.269288
C5H5N5O	0.0148899	0.109765	0.135653	0.892096	0.963543
C8H9NO2	0.31478	0.119084	2.64335	0.00820913	0.155244
C7H9N3O	0.363697	0.116783	3.1143	0.00184379	0.114946
C5H4N4O2	0.0911145	0.116822	0.779941	0.435426	0.747609
C8H8O3	0.0206231	0.11626	0.177389	0.859203	0.952122
C10H16O	-0.0985463	0.119058	-0.827716	0.407832	0.723962
C7H7NO3	0.167944	0.118819	1.41345	0.157525	0.467682
C8H11NO2	0.0214631	0.151749	0.141438	0.887524	0.962143
C3H6O3S2	0.158033	0.105487	1.49812	0.134102	0.435575
C7H6O4	0.0110531	0.100731	0.109729	0.912624	0.97419
C8H10O3	0.0672516	0.0937955	0.717003	0.473372	0.764067
C9H14O2	0.0288676	0.100168	0.28819	0.773201	0.91443
C7H8O4	0.142137	0.11091	1.28155	0.200001	0.533319
C6H8N2O3	0.0792637	0.0983349	0.806058	0.420209	0.734288
C9H16O2	0.0494103	0.115544	0.427633	0.668918	0.876422
C8H14O3	0.15775	0.105142	1.50036	0.133521	0.435575
C9H18O2	0.293028	0.124742	2.34908	0.0188201	0.225576
C6H9NO4	0.153267	0.102284	1.49845	0.134017	0.435575
C8H17NO2	0.0412024	0.0980458	0.420236	0.674313	0.876422
C6H8O5	0.081679	0.0972732	0.839687	0.401084	0.718574
C5H8N2O4	0.224515	0.110237	2.03667	0.0416835	0.302448
C7H12O4	0.218786	0.130614	1.67506	0.093923	0.384766
C8H16O3	0.115127	0.0990899	1.16185	0.245298	0.581473
C7H16N2O2	0.0263132	0.120633	0.218126	0.827331	0.936248
C6H11NO2S	0.340907	0.109728	3.10684	0.001891	0.114946
C6H11NO4	0.0382966	0.0977662	0.391716	0.695268	0.877739
C10H11NO	0.137899	0.110515	1.24779	0.212107	0.538035
C6H10O5	0.161192	0.0875955	1.84018	0.0657416	0.350446
C11H14O	0.14143	0.119221	1.18629	0.23551	0.569371
C12H18	0.005999	0.114564	0.0523637	0.958239	0.985754
C9H9NO2	0.515413	0.103938	4.95883	7.09173e-07	0.000603507
C9H8O3	0.186073	0.098777	1.88377	0.0595964	0.335544
C6H12O5	0.0383654	0.0935969	0.409901	0.681879	0.877739
C11H16O	0.103923	0.107738	0.96459	0.33475	0.665589
C9H11NO2	0.00951364	0.0993748	0.0957349	0.923731	0.975413
C4H6O3S2	0.0778371	0.107565	0.723631	0.469292	0.762795
C5H10O6	0.250021	0.110206	2.26867	0.0232885	0.257383
C9H13NO2	0.214582	0.099418	2.15838	0.0308981	0.269288
C5H4N4O3	-0.0908808	0.104731	-0.867755	0.385529	0.704045
C13H12	0.0846943	0.0968472	0.874515	0.381838	0.703109
C3H8NO5P	-0.225944	0.128101	-1.7638	0.077766	0.365156
C7H11N3O2	0.00517609	0.110965	0.0466461	0.962795	0.987155
C8H10O2S	0.0613474	0.0985011	0.622809	0.53341	0.799176
C12H10O	0.189044	0.110596	1.70933	0.0873906	0.382588
C10H18O2	0.0189563	0.0985696	0.192314	0.847496	0.945242
C7H9NO2S	0.246982	0.112251	2.20025	0.0277888	0.26269
C11H8O2	0.234136	0.0907238	2.58076	0.00985828	0.171212
C7H12N2O3	0.0142747	0.103805	0.137515	0.890624	0.963543
C9H16O3	0.175812	0.12221	1.43861	0.150262	0.459976
C10H20O2	0.040115	0.125254	0.32027	0.748764	0.905111
C10H7NO2	0.124002	0.0992796	1.24902	0.211658	0.538035
C7H11NO4	0.173439	0.109738	1.58048	0.113996	0.410157
C8H15NO3	0.190724	0.115295	1.65422	0.0980823	0.390038
C6H6O4S	-0.0505429	0.119961	-0.42133	0.673514	0.876422
C8H14O4	0.132474	0.125768	1.05332	0.292194	0.626462
C7H14N2O3	-0.0186765	0.107577	-0.173611	0.862171	0.954106
C10H9NO2	0.224019	0.110647	2.02462	0.0429065	0.302448
C7H13NO4	0.193098	0.0984073	1.96223	0.0497352	0.313425
C6H13N3O3	0.105792	0.0928871	1.13894	0.25473	0.589064
C10H13N3	0.00850453	0.0985112	0.0863306	0.931204	0.977132
C6H8O6	0.0906889	0.113033	0.802322	0.422367	0.736545
C5H8N2O5	0.155663	0.100982	1.54149	0.123198	0.429122
C7H12O5	0.0623999	0.119119	0.523848	0.600385	0.848716
C11H12O2	0.0551334	0.129701	0.425082	0.670777	0.876422
C12H16O	0.177949	0.133511	1.33284	0.182583	0.509952
C10H11NO2	-0.115698	0.115704	-0.999951	0.317334	0.651804
H4O7P2	0.0313088	0.0841096	0.372238	0.709716	0.885584
C5H10N2O3S	-0.112968	0.108199	-1.04408	0.29645	0.63041
C10H10O3	0.116642	0.127357	0.915865	0.359738	0.689088
C11H14O2	0.171791	0.109661	1.56657	0.117216	0.417366
C12H18O	0.216257	0.104079	2.07783	0.0377253	0.291857
C5H9NO4S	0.0945711	0.108754	0.869586	0.384527	0.704045
C5H9NO6	0.0231007	0.117437	0.196708	0.844056	0.943879
C9H9NO3	0.181196	0.116416	1.55645	0.1196	0.422324
C8H9N3O2	0.223877	0.1134	1.97423	0.0483559	0.313425
C9H8O4	0.164797	0.0993587	1.65861	0.0971942	0.388321
C6H12O6	0.210014	0.0989817	2.12174	0.0338593	0.275807
C9H11NO3	0.0122898	0.0979827	0.125428	0.900185	0.966024
C6H6N4O3	0.195389	0.107231	1.82214	0.0684338	0.350826
C9H10O4	0.196571	0.0809512	2.42826	0.0151713	0.205986
C6H14O6	0.0566066	0.10311	0.54899	0.583012	0.839553
C11H18O2	0.152593	0.110842	1.37667	0.168613	0.487638
C7H5NO3S	0.134845	0.0960032	1.40458	0.160145	0.469943
C8H9NO4	-0.0532977	0.097098	-0.548906	0.58307	0.839553
C5H4N4O4	0.0205996	0.100805	0.204352	0.838079	0.940157
C8H8O5	-0.0612569	0.0979579	-0.625339	0.531748	0.799176
C9H12O2S	0.00433083	0.0869404	0.0498138	0.960271	0.985754
C9H12O4	-0.0765988	0.102303	-0.748743	0.454012	0.755623
C11H20O2	0.0336817	0.100768	0.334249	0.738191	0.900924
C12H24O	0.0741009	0.101493	0.730106	0.465326	0.761877
C7H7NO5	-0.0522519	0.104958	-0.497835	0.618601	0.85643
C9H15NO3	-0.155843	0.0976622	-1.59574	0.110547	0.405499
C12H10O2	0.117338	0.119812	0.979348	0.327408	0.658539
C13H14O	0.169557	0.113058	1.49974	0.133683	0.435575
C10H18O3	0.146009	0.128078	1.14	0.254286	0.589064
C11H9NO2	0.0717336	0.105738	0.678407	0.497514	0.778923
C8H13NO4	0.237523	0.112054	2.11971	0.0340302	0.275807
C9H17NO3	0.263448	0.106962	2.46299	0.0137783	0.197643
C7H8O4S	0.210244	0.109974	1.91177	0.0559055	0.330386
C9H16O4	0.267804	0.106374	2.51757	0.0118168	0.186224
C7H16N4O2	0.242138	0.102258	2.36792	0.0178884	0.217472
C10H20O3	0.0498265	0.109069	0.456835	0.64779	0.87045
C11H11NO2	0.0890257	0.115807	0.768743	0.442046	0.752362
C6H6O5S	0.181871	0.111537	1.63058	0.102979	0.394754
C7H10O6	0.222595	0.098904	2.25062	0.0244099	0.26269
C11H10O3	0.235469	0.0971577	2.42357	0.0153687	0.205986
C11H14N2O	0.251832	0.115482	2.1807	0.0292059	0.26269
C9H9N3O2	0.130696	0.0974553	1.34109	0.179893	0.507301
C10H13N3O	0.202545	0.12293	1.64765	0.0994246	0.391714
C6H8O7	-0.176731	0.11888	-1.48664	0.137111	0.438638
C10H12N2O2	0.134009	0.104912	1.27734	0.201481	0.533319
C12H16O2	0.204125	0.0962645	2.12046	0.0339673	0.275807
C10H10O4	0.182061	0.108283	1.68134	0.0926972	0.384766
C11H14O3	0.269852	0.138892	1.94289	0.05203	0.323099
C9H9NO4	0.13786	0.0911754	1.51203	0.130525	0.435421
C10H13NO3	0.219304	0.128839	1.70215	0.0887271	0.383859
C7H8N4O3	0.189487	0.0887603	2.13482	0.0327757	0.273887
C10H16N2O2	-0.0439427	0.115903	-0.379135	0.704588	0.882136
C13H24O	0.143671	0.104218	1.37856	0.168031	0.487638
C7H10N4O3	0.243052	0.0970434	2.50457	0.01226	0.186689
C12H22O2	-0.120241	0.100979	-1.19075	0.233752	0.566732
C8H8O4S	0.259718	0.118622	2.18945	0.0285639	0.26269
C8H8O6	0.0657902	0.0972774	0.676315	0.49884	0.778923
C9H12O5	0.207991	0.106066	1.96096	0.0498836	0.313425
C13H12O2	0.115271	0.126108	0.914063	0.360684	0.689088
C10H16O4	0.366757	0.136875	2.67951	0.00737306	0.153036
C11H20O3	0.0757871	0.110064	0.688574	0.491091	0.775659
C15H20	0.153431	0.115164	1.33228	0.182768	0.509952
C12H24O2	0.0305356	0.100501	0.303833	0.761255	0.908084
C3H7NO5S2	0.028459	0.0875668	0.324998	0.745183	0.904637
C10H19NO3	0.183194	0.106883	1.71396	0.0865356	0.381564
C8H10O4S	0.366821	0.1234	2.97262	0.0029527	0.135301
C9H14O5	0.107907	0.120801	0.893263	0.371717	0.696559
C13H14O2	0.0136875	0.108104	0.126614	0.899246	0.966024
C10H18O4	-0.0452106	0.118165	-0.382605	0.702013	0.882136
C9H18N2O3	-0.0632306	0.130728	-0.483679	0.628614	0.862823
C8H18N4O2	0.0622341	0.0931914	0.667809	0.504255	0.783068
C9H17NO4	0.0877465	0.0936934	0.936529	0.349001	0.680728
C7H8O5S	0.480828	0.110454	4.35319	1.34168e-05	0.00570887
C7H12N2O5	0.266937	0.0911816	2.92753	0.00341664	0.135301
C11H12N2O2	-0.0404764	0.0904731	-0.447386	0.654596	0.87398
C11H11NO3	0.124315	0.0929362	1.33764	0.181014	0.508394
C9H19NO4	0.120997	0.0994356	1.21684	0.223666	0.550116
C6H6O6S	0.14988	0.135939	1.10255	0.270221	0.601984
C7H10O7	0.0719142	0.100455	0.715885	0.474062	0.764067
C12H14O3	0.0623769	0.121307	0.514207	0.607108	0.852399
C13H18O2	0.0232021	0.103899	0.223313	0.823292	0.932918
C14H22O	-0.150823	0.106884	-1.4111	0.158216	0.467682
C11H12O2S	-0.143228	0.0973266	-1.47162	0.141124	0.439915
C12H16O3	0.117678	0.0961099	1.22441	0.220799	0.548664
C11H16N2O2	0.0368534	0.100159	0.36795	0.712911	0.886929
C13H20O2	0.118983	0.117702	1.01088	0.312072	0.647027
C10H11NO4	-0.0774714	0.0877508	-0.882857	0.377313	0.699551
C14H11NO	-0.224867	0.119853	-1.87619	0.0606295	0.335544
C7H14O7	0.252719	0.113339	2.22976	0.0257632	0.26269
C11H14O4	0.304909	0.147318	2.06973	0.0384772	0.294992
C14H26O	0.228514	0.115933	1.97109	0.0487134	0.313425
C10H16N2O3	0.0579199	0.106844	0.542097	0.587752	0.839553
C12H20O3	0.149317	0.122382	1.22009	0.222431	0.548664
C13H24O2	-0.0548693	0.113939	-0.481566	0.630114	0.863292
C8H7NO4S	-0.0322261	0.117819	-0.273522	0.784452	0.922979
C10H15NO2S	0.156722	0.10326	1.51774	0.12908	0.432917
C13H10O3	0.0581197	0.113944	0.510072	0.610001	0.852399
C11H18O4	0.0150643	0.0952633	0.158134	0.874351	0.960687
C13H26O2	-0.123698	0.113264	-1.09212	0.274779	0.602673
C9H16N2O4	-0.0633074	0.0908449	-0.696873	0.485882	0.772871
C10H20N2O3	0.0845609	0.0973175	0.868917	0.384892	0.704045
C12H24O3	-0.216695	0.105187	-2.0601	0.0393887	0.296635
C8H15N3O4	0.11716	0.1098	1.06704	0.285955	0.619557
C10H19NO4	0.202034	0.117684	1.71675	0.0860254	0.38129
C9H19N3O3	-0.0242074	0.107236	-0.225739	0.821404	0.932918
C8H10O5S	0.38539	0.0999454	3.85601	0.000115252	0.028566
C10H18O5	-0.0250152	0.100079	-0.249954	0.802623	0.925737
C11H12N2O3	0.221362	0.115064	1.92382	0.0543768	0.327537
C14H20O2	0.321706	0.111751	2.87877	0.0039923	0.145734
C15H24O	-0.075819	0.104467	-0.725768	0.467981	0.762795
C7H11NO5S	-0.108433	0.12254	-0.884877	0.376223	0.699052
C8H15NO6	0.042556	0.118125	0.360263	0.718651	0.886993
C8H14O7	0.265055	0.104185	2.54408	0.0109567	0.180329
C12H14O4	0.393221	0.102978	3.81849	0.00013427	0.028566
C11H14N2O3	0.277252	0.126917	2.18451	0.0289246	0.26269
C13H18O3	0.100203	0.108613	0.92257	0.356231	0.685866
C11H13NO4	0.265059	0.120408	2.20135	0.0277113	0.26269
C16H17N	0.176098	0.11909	1.4787	0.13922	0.438737
C13H21NO2	0.0820938	0.116215	0.706393	0.479944	0.766472
C10H10O6	0.248783	0.109306	2.27602	0.0228446	0.255799
C14H26O2	-0.124163	0.103493	-1.19973	0.230244	0.56304
C15H16O2	-0.00133799	0.108655	-0.0123141	0.990175	0.997206
C12H20O4	-0.0950565	0.104339	-0.911039	0.362275	0.689088
C13H24O3	-0.057694	0.125977	-0.457973	0.646972	0.87045
C14H28O2	-0.0979558	0.100128	-0.978307	0.327922	0.658539
C12H23NO3	-0.051023	0.119795	-0.425921	0.670166	0.876422
C11H23N3O2	-0.0266498	0.102304	-0.260497	0.79448	0.925737
C10H14O4S	-0.0223166	0.149419	-0.149356	0.881273	0.961223
C9H14N2O5	-0.06121	0.124133	-0.493099	0.621943	0.857817
C10H18N2O4	0.0480435	0.114532	0.419478	0.674867	0.876422
C15H18O2	-0.0488115	0.116809	-0.417876	0.676038	0.876422
C12H22O4	0.0624334	0.127786	0.488577	0.625141	0.860833
C11H22N2O3	0.11998	0.118978	1.00843	0.313249	0.647027
C13H26O3	0.0276042	0.131758	0.209506	0.834053	0.938635
C8H9NO5S	0.384718	0.130698	2.94357	0.00324451	0.135301
C11H21NO4	0.0581062	0.116879	0.497148	0.619084	0.85643
C8H8O6S	0.223555	0.110654	2.02031	0.0433509	0.302448
C13H12O4	-0.0646276	0.103715	-0.623124	0.533203	0.799176
C12H12N2O3	0.0205267	0.100725	0.203789	0.838519	0.940157
C10H16O6	-0.0617261	0.104979	-0.587985	0.556543	0.822176
C13H16N2O2	0.0390006	0.136091	0.286578	0.774435	0.91443
C8H11NO5S	-0.0637559	0.135092	-0.471944	0.636967	0.863292
C15H22O2	0.134233	0.107508	1.24859	0.211815	0.538035
C7H12N2O5S	-0.0430198	0.0991849	-0.433733	0.664482	0.876422
C12H12O5	0.293539	0.102293	2.86959	0.00411	0.145734
C11H12N2O4	0.237368	0.107371	2.21074	0.0270539	0.26269
C13H16O4	0.138485	0.132302	1.04673	0.295222	0.629659
C15H24O2	-0.0382469	0.120995	-0.316104	0.751923	0.906355
C14H11N3O	0.22019	0.111577	1.97344	0.0484458	0.313425
C12H15NO4	0.187636	0.109268	1.71721	0.0859408	0.38129
C12H14O5	0.221288	0.123609	1.79022	0.0734184	0.360698
C13H18O4	0.226551	0.140862	1.60831	0.107767	0.39984
C14H22O3	-0.0168587	0.106457	-0.158362	0.874172	0.960687
C15H26O2	-0.0703968	0.108423	-0.649278	0.516159	0.793888
C8H9N5O4	0.177977	0.111702	1.59332	0.111089	0.405738
C12H16O5	-0.0455	0.11555	-0.393767	0.693753	0.877739
C14H24O3	0.0129459	0.100076	0.129361	0.897072	0.965118
C15H28O2	-0.115017	0.111989	-1.02704	0.304404	0.641206
C13H22O4	0.154767	0.110978	1.39458	0.163144	0.475463
C14H26O3	-0.157987	0.0904645	-1.7464	0.0807423	0.371415
C15H30O2	-0.21147	0.106908	-1.97806	0.0479221	0.313425
C9H13N3O5	0.252593	0.091532	2.75961	0.00578704	0.152632
C13H25NO3	0.109404	0.140637	0.777917	0.436618	0.747609
C9H8O6S	0.225106	0.103506	2.17481	0.0296442	0.262784
C10H12O5S	0.294974	0.106154	2.77873	0.00545723	0.152632
C9H12N2O6	0.115675	0.101227	1.14273	0.253151	0.589064
C11H16O6	0.316403	0.111504	2.8376	0.00454541	0.152632
C12H20O5	0.21786	0.107319	2.03002	0.0423549	0.302448
C11H20N2O4	0.14464	0.10135	1.42713	0.153542	0.464997
C13H24O4	0.10434	0.104459	0.998866	0.31786	0.651804
C14H28O3	-0.110394	0.100642	-1.0969	0.272685	0.602673
C9H15N3O5	0.177031	0.104463	1.69468	0.0901367	0.384766
C9H10O6S	0.219482	0.121672	1.80388	0.0712507	0.356673
C14H14O4	0.295544	0.107888	2.73935	0.00615609	0.152632
C10H18N2O5	0.181613	0.0992759	1.82938	0.0673434	0.350826
C12H22O5	0.0319664	0.112251	0.284777	0.775815	0.91443
C8H9NO6S	0.0485759	0.124216	0.39106	0.695753	0.877739
C9H17N3O5	0.183255	0.123641	1.48216	0.138298	0.438737
C13H12O5	-0.174521	0.0890777	-1.9592	0.050089	0.313425
C9H16N2O6	0.0163238	0.104688	0.155928	0.87609	0.960687
C11H20O6	0.0743104	0.0912564	0.814303	0.415471	0.730508
C16H24O2	-0.0352515	0.112186	-0.314223	0.753351	0.906792
C15H23NO2	0.121117	0.106968	1.13227	0.257521	0.591757
C15H10N2O2	0.106155	0.11655	0.910812	0.362394	0.689088
C14H18O4	0.0940963	0.109705	0.857721	0.391047	0.709554
C15H22O3	0.203473	0.122203	1.66504	0.0959042	0.386798
C16H26O2	-0.177076	0.118751	-1.49115	0.135922	0.438187
C17H17NO	0.102048	0.116824	0.873521	0.382379	0.703109
C14H20O4	0.103216	0.111589	0.924962	0.354986	0.685866
C15H24O3	0.228886	0.11799	1.93988	0.0523944	0.323099
C16H28O2	-0.165262	0.094507	-1.74868	0.0803466	0.371415
C17H32O	-0.0980383	0.11904	-0.823574	0.410182	0.724371
C9H11N5O4	-0.182931	0.103614	-1.7655	0.07748	0.365156
C11H14N2O5	0.26716	0.0990753	2.69653	0.00700656	0.153036
C15H26O3	-0.148638	0.0907496	-1.63789	0.101445	0.392185
C16H30O2	-0.158952	0.0970193	-1.63836	0.101348	0.392185
C15H12O4	0.070436	0.113385	0.621213	0.53446	0.799341
C10H14N2O6	0.0847666	0.114036	0.743333	0.45728	0.755623
C14H26O4	-0.00554042	0.102893	-0.0538462	0.957058	0.985754
C15H30O3	-0.184052	0.11003	-1.67274	0.0943793	0.384766
C11H21N3O4	0.0177371	0.114741	0.154585	0.877149	0.960687
C10H16N2O6	0.295593	0.107933	2.73867	0.00616889	0.152632
C12H20O6	0.251926	0.119779	2.10326	0.035443	0.279635
C11H20N2O5	-0.0258219	0.100446	-0.257073	0.797122	0.925737
C9H11NO6S	-0.118924	0.124157	-0.957853	0.338137	0.670757
C12H22O6	0.131062	0.103105	1.27115	0.203676	0.533319
C18H30O	-0.0893484	0.099437	-0.898543	0.368896	0.696077
C15H13N5	0.28784	0.10563	2.72499	0.00643031	0.152632
C19H21N	0.121825	0.123134	0.989372	0.322481	0.658109
C16H25NO2	-0.0455637	0.119647	-0.380819	0.703338	0.882136
C16H12N2O2	0.203127	0.105938	1.91741	0.0551864	0.328417
C13H16N2O4	0.160947	0.118921	1.3534	0.175928	0.49905
C15H23NO3	0.151648	0.11513	1.31719	0.187775	0.517114
C9H14O9	0.305187	0.126632	2.41003	0.0159511	0.205986
C10H13N5O4	0.164691	0.100327	1.64153	0.100687	0.392185
C10H12N4O5	0.197875	0.121899	1.62327	0.104532	0.395534
C15H24O4	-0.00289235	0.102732	-0.0281543	0.977539	0.992704
C17H32O2	-0.217302	0.103342	-2.10274	0.0354883	0.279635
C10H11N3O4S	0.0523515	0.118501	0.441782	0.658647	0.874998
C6H6O8S2	0.110417	0.115658	0.954683	0.339738	0.672366
C16H30O3	0.00791677	0.105527	0.0750216	0.940198	0.980502
C20H30	-0.0930563	0.104178	-0.893242	0.371727	0.696559
C17H34O2	-0.290503	0.107807	-2.69467	0.00704592	0.153036
C11H19N4O4	0.147551	0.120346	1.22605	0.220178	0.548664
C15H29NO3	-0.166617	0.112643	-1.47916	0.139097	0.438737
C11H12O6S	0.238459	0.11572	2.06066	0.0393352	0.296635
C15H12O5	0.00080175	0.0938545	0.00854247	0.993184	0.998411
C15H28O4	0.0977926	0.105943	0.923068	0.355972	0.685866
C16H32O3	-0.159346	0.0901237	-1.76808	0.0770478	0.365156
C16H19NO3	-0.0160294	0.112104	-0.142987	0.886301	0.962143
C11H14O6S	0.34211	0.125608	2.72363	0.00645684	0.152632
C15H14O3S	-0.163519	0.0831343	-1.96693	0.0491916	0.313425
C10H17N3O6	0.0622427	0.110236	0.564633	0.572323	0.835238
C14H17N3O3	0.126291	0.114521	1.10278	0.270121	0.601984
C11H21N3O5	0.137841	0.103848	1.32733	0.184401	0.512827
C16H21NO3	0.0533911	0.10448	0.511019	0.609337	0.852399
C10H12O7S	-0.0796572	0.106038	-0.751212	0.452525	0.755623
C18H28O2	-0.156205	0.0981749	-1.59108	0.111591	0.405827
C9H11NO7S	-0.161857	0.114569	-1.41275	0.157729	0.467682
C10H18N2O5S	-0.143682	0.100569	-1.42869	0.153092	0.464997
C15H22N2O3	-0.0363873	0.118938	-0.305935	0.759654	0.908084
C18H30O2	-0.223231	0.103994	-2.14657	0.0318279	0.270855
C15H20O5	0.00148773	0.0968767	0.0153569	0.987747	0.99594
C19H24N2	-0.23056	0.0955878	-2.41202	0.0158645	0.205986
C18H32O2	-0.248958	0.098267	-2.53349	0.0112934	0.181333
C15H22O5	-0.191687	0.100851	-1.90069	0.0573429	0.33251
C10H12N4O6	-0.0846469	0.115994	-0.729752	0.465542	0.761877
C13H16O7	0.117681	0.107212	1.09765	0.272357	0.602673
C18H20O3	-0.124372	0.107652	-1.15532	0.247961	0.583937
C15H24O5	-0.0787355	0.108903	-0.722986	0.469688	0.762795
C20H28O	-0.287207	0.107517	-2.67126	0.00755668	0.153113
C17H32O3	-0.187359	0.103346	-1.81293	0.069842	0.355901
C18H36O2	-0.256337	0.11156	-2.29775	0.0215762	0.248126
C12H18N2O4S	0.0869991	0.117697	0.739176	0.4598	0.756847
C17H22N2O2	-0.106269	0.104113	-1.02071	0.307393	0.645028
C16H30O4	-0.0980812	0.0867745	-1.1303	0.25835	0.591757
C17H34O3	-0.171424	0.0919699	-1.86392	0.0623331	0.337869
C12H25N5O3	-0.292573	0.110051	-2.65851	0.00784864	0.15416
C16H33NO3	-0.0540624	0.102472	-0.527582	0.59779	0.846454
C18H24O3	-0.165728	0.0993181	-1.66866	0.0951853	0.385727
C19H28O2	-0.0679041	0.111274	-0.610245	0.541699	0.804513
C17H22O4	0.148324	0.114371	1.29686	0.194679	0.529304
C10H14NO5PS	-0.0975848	0.13121	-0.743728	0.457041	0.755623
C13H25NO2S2	0.157773	0.106958	1.47509	0.140189	0.438737
C17H25NO3	-0.00925427	0.131908	-0.0701567	0.944069	0.981281
C15H18O6	0.0475942	0.0958469	0.496565	0.619496	0.85643
C19H34O2	-0.299015	0.107659	-2.77744	0.00547891	0.152632
C12H13N3O4S	0.110669	0.113167	0.977931	0.328109	0.658539
C18H16O4	0.320686	0.0967046	3.31614	0.000912685	0.0862995
C18H32O3	-0.00643779	0.104596	-0.0615492	0.950922	0.985669
C19H36O2	-0.317131	0.112294	-2.82412	0.00474112	0.152632
C8H15N3O5S2	0.0362442	0.11313	0.320378	0.748682	0.905111
C11H23O7P	0.0805408	0.107758	0.747423	0.454808	0.755623
C16H18N4S	0.188365	0.112223	1.67849	0.0932522	0.384766
C18H34O3	-0.0154862	0.10939	-0.141569	0.887421	0.962143
C3H12NO9P3	0.129593	0.117161	1.10611	0.26868	0.601984
C18H21NO3	0.116088	0.114736	1.01178	0.311645	0.647027
C18H37NO2	-0.161979	0.108785	-1.48898	0.136492	0.43832
C12H16N2O5S	0.193025	0.106816	1.80707	0.0707507	0.356266
C19H24O3	0.152776	0.130611	1.1697	0.242123	0.578784
C20H28O2	-0.0109141	0.111979	-0.0974661	0.922356	0.975413
C17H32O4	-0.0725495	0.0974679	-0.744343	0.456669	0.755623
C18H36O3	-0.0790505	0.105008	-0.752802	0.451569	0.755623
C16H31NO4	0.043965	0.106489	0.412858	0.679711	0.877739
C18H22O4	0.158469	0.126252	1.25518	0.209414	0.538035
C20H30O2	-0.0930732	0.099497	-0.935437	0.349563	0.680728
C15H17N3O4	0.0623995	0.114853	0.543297	0.586925	0.839553
C11H21N5O5	0.221258	0.110716	1.99843	0.0456705	0.313425
C20H32O2	-0.196223	0.103649	-1.89315	0.0583383	0.333194
C15H15NO6	0.10017	0.103805	0.964976	0.334557	0.665589
C11H14O8S	0.06339	0.113404	0.558974	0.576179	0.835313
C17H22O5	0.241909	0.130119	1.85914	0.0630071	0.339361
C20H34O2	-0.194957	0.096036	-2.03004	0.0423523	0.302448
C21H25NO	0.067859	0.125256	0.541762	0.587983	0.839553
C20H36O2	-0.255708	0.105541	-2.42283	0.0154001	0.205986
C14H15NO7	0.186564	0.128957	1.44672	0.147975	0.454608
C11H19NO9	0.0406403	0.0939485	0.432581	0.665319	0.876422
C15H23N3O4	0.1436	0.113499	1.26521	0.205798	0.534947
C5H12O11P2	0.141745	0.103204	1.37345	0.169613	0.487638
C19H18O4	0.139886	0.126588	1.10504	0.269141	0.601984
C18H30O4	0.0352258	0.115692	0.30448	0.760763	0.908084
C20H38O2	-0.244407	0.10993	-2.2233	0.0261955	0.26269
C15H20O7	0.268128	0.0989583	2.7095	0.00673847	0.153036
C21H28O2	0.135353	0.123862	1.09277	0.274494	0.602673
C18H32O4	0.042483	0.108177	0.392718	0.694527	0.877739
C20H40O2	-0.160665	0.101498	-1.58294	0.113436	0.410157
C18H35NO3	0.0798545	0.11179	0.714325	0.475026	0.764172
C19H26N2O2	-0.19545	0.107001	-1.82662	0.0677563	0.350826
C18H34O4	-0.0365936	0.0937234	-0.390443	0.696209	0.877739
C16H12O7	-0.0707257	0.120587	-0.586512	0.557531	0.822176
C19H24O4	0.080836	0.112684	0.71737	0.473146	0.764067
C21H32O2	-0.157083	0.103181	-1.5224	0.127908	0.432917
C18H36O4	-0.0758927	0.112141	-0.676764	0.498556	0.778923
C16H19N3O4	0.221632	0.103206	2.14747	0.0317562	0.270855
C19H26O4	0.151693	0.1214	1.24953	0.211471	0.538035
C17H26N4O2	0.140262	0.114916	1.22057	0.22225	0.548664
C20H30O3	0.0375967	0.104566	0.35955	0.719184	0.886993
C15H17N3O5	0.0456942	0.113145	0.403854	0.68632	0.877739
C14H24O8	0.178253	0.101272	1.76015	0.0783825	0.365156
C21H36O2	-0.129194	0.108082	-1.19533	0.231957	0.565602
C9H15N5O8	0.10769	0.101373	1.06232	0.288092	0.620674
C16H23N3O2S	0.134558	0.114172	1.17856	0.238573	0.571903
C15H23N5O3	0.199742	0.128216	1.55785	0.119268	0.422324
C9H14N3O8P	0.168969	0.102515	1.64824	0.0993034	0.391714
C20H37NO2	-0.017917	0.105104	-0.17047	0.864641	0.955596
C19H16O5	0.114757	0.104246	1.10083	0.27097	0.602077
C17H24O6	0.0744169	0.112252	0.662947	0.507364	0.785031
C20H39NO2	-0.164103	0.109491	-1.49878	0.133932	0.435575
C19H18O5	0.175984	0.108695	1.61906	0.105435	0.395534
C18H30O3S	0.18106	0.127661	1.41828	0.156108	0.467682
C14H17NO8	0.102127	0.127939	0.798248	0.424727	0.737637
C18H24N4O2	0.134582	0.128071	1.05084	0.293334	0.627204
C22H32O2	-0.252296	0.110752	-2.27802	0.0227255	0.255799
C20H40O3	0.0218383	0.0961688	0.227083	0.82036	0.932918
C17H31NO5	-0.158875	0.121974	-1.30253	0.192737	0.525701
C21H30O3	-0.149067	0.119715	-1.24518	0.213065	0.538035
C22H34O2	-0.238527	0.108701	-2.19434	0.028211	0.26269
C16H28O7	-0.191321	0.113687	-1.68287	0.0923995	0.384766
C20H28O4	-0.21632	0.133134	-1.62483	0.104198	0.395534
C18H36O5	-0.313989	0.116964	-2.68448	0.00726421	0.153036
C22H36O2	-0.25479	0.100228	-2.5421	0.0110189	0.180329
C22H39NO	-0.365886	0.141254	-2.59027	0.00959006	0.170024
C9H19O11P	0.0521941	0.131345	0.397383	0.691085	0.877739
C20H30O4	0.298496	0.102217	2.92022	0.0034978	0.135301
C22H38O2	-0.0227139	0.109018	-0.208351	0.834955	0.938635
C16H21N3O3S	-0.0471117	0.112218	-0.419822	0.674615	0.876422
C22H41NO	-0.0497122	0.119597	-0.415663	0.677657	0.876422
C20H34O4	-0.174307	0.0932468	-1.86931	0.0615799	0.335926
C22H42O2	-0.126783	0.0945671	-1.34067	0.180029	0.507301
C15H21N3O4S	0.244141	0.105622	2.31146	0.0208072	0.242561
C16H20O8	0.249578	0.116943	2.13418	0.0328278	0.273887
C23H32O2	-0.184534	0.109933	-1.67861	0.0932287	0.384766
C22H44O2	-0.071803	0.112395	-0.638842	0.522926	0.799176
C17H19N5O3	0.105852	0.114477	0.924652	0.355147	0.685866
C12H22O11	0.366274	0.109928	3.33194	0.000862421	0.0862995
C21H29NO3	-0.209133	0.116489	-1.7953	0.0726054	0.359945
C20H24O5	-0.0394864	0.130776	-0.301938	0.762699	0.908084
C21H28O4	0.0823733	0.116641	0.706209	0.480058	0.766472
C20H40O4	-0.0610733	0.092682	-0.658955	0.509924	0.78756
C17H14O8	0.15298	0.120088	1.27389	0.202701	0.533319
C16H26O8	0.0966121	0.117333	0.823404	0.410278	0.724371
C21H30O4	-0.137612	0.119179	-1.15467	0.248224	0.583937
C22H34O3	-0.094627	0.113557	-0.833297	0.404677	0.720461
C10H14N5O7P	0.00894523	0.110162	0.0812004	0.935283	0.978998
C10H13N4O8P	0.202227	0.112699	1.79439	0.0727504	0.359945
C16H28O8	0.141576	0.121468	1.16554	0.243799	0.5797
C20H28O5	0.0563362	0.150987	0.373118	0.70906	0.885584
C22H36O3	-0.128704	0.0973031	-1.32271	0.185931	0.5154
C17H18O8	0.141952	0.103971	1.3653	0.172158	0.493288
C19H26O6	0.0311512	0.116488	0.267418	0.789147	0.923747
C21H34O4	-0.0726174	0.0982101	-0.739408	0.459659	0.756847
C16H17NO8	0.14074	0.0964762	1.4588	0.144619	0.44672
C22H25NO3	0.311489	0.101799	3.05983	0.00221462	0.125643
C18H8O8	-0.0566749	0.116673	-0.485758	0.627139	0.86219
C21H38O4	0.122469	0.0987439	1.24027	0.214876	0.541004
C23H46O2	0.0476108	0.0998467	0.476839	0.633477	0.863292
C21H41NO3	-0.0473075	0.130006	-0.363886	0.715943	0.886929
C24H36O2	0.000812794	0.106699	0.00761761	0.993922	0.998411
C21H40O4	0.19283	0.111525	1.72903	0.083804	0.37734
C15H19NO9	0.111333	0.109323	1.01839	0.308492	0.645028
C24H38O2	0.085301	0.100347	0.850064	0.39529	0.712694
C15H20O10	0.205239	0.122017	1.68205	0.0925595	0.384766
C20H24O6	0.15073	0.123405	1.22142	0.221926	0.548664
C24H40O2	0.00994122	0.103032	0.0964863	0.923134	0.975413
C17H19N3O4S	0.221882	0.115104	1.92767	0.053896	0.327537
C20H28O6	0.0100346	0.136339	0.0736004	0.941328	0.980502
C22H36O4	-0.147891	0.0904004	-1.63596	0.101848	0.392185
C22H23NO4	0.0599234	0.11133	0.538253	0.590402	0.841595
C18H26N2O6	0.121944	0.108227	1.12674	0.259852	0.591757
C24H46O2	-0.0346165	0.103877	-0.333246	0.738948	0.900924
C19H28O5S	-0.00789276	0.089125	-0.0885584	0.929433	0.977132
C24H48O2	-0.0708937	0.111709	-0.634628	0.525671	0.799176
C19H15NO7	-0.111033	0.111953	-0.991779	0.321305	0.657286
C19H14O8	0.182232	0.113402	1.60695	0.108065	0.39984
C16H18O10	0.281125	0.105952	2.65331	0.00797068	0.15416
C20H18O7	0.132422	0.130275	1.01647	0.309403	0.645349
C17H22O9	-0.0232526	0.119419	-0.194714	0.845617	0.944383
C19H30O5S	0.145379	0.0997213	1.45785	0.144882	0.44672
C16H20O10	0.231194	0.132811	1.74078	0.081722	0.3739
C22H28O5	0.129447	0.0913225	1.41747	0.156346	0.467682
C23H32O4	0.255001	0.093348	2.73172	0.0063004	0.152632
C21H40O5	0.190741	0.11021	1.7307	0.0835049	0.37734
C15H19NO10	0.118756	0.114016	1.04157	0.297611	0.63041
C20H22O7	0.182416	0.104992	1.73742	0.0823129	0.37459
C22H30O5	0.148552	0.104621	1.4199	0.155637	0.467682
C24H38O3	-0.00266635	0.110422	-0.0241469	0.980735	0.994763
C20H24O7	0.172293	0.135493	1.2716	0.203514	0.533319
C22H32O5	0.0776175	0.109414	0.709396	0.478079	0.766187
C24H40O3	-0.0877788	0.115656	-0.758963	0.447874	0.755623
C20H26O7	0.0131549	0.13473	0.0976394	0.922219	0.975413
C17H26N6O4	0.0954153	0.127376	0.749084	0.453807	0.755623
C23H38O4	-0.0264233	0.108461	-0.243621	0.807524	0.927514
C18H38NO5P	0.0780361	0.122399	0.637557	0.523762	0.799176
C23H40O4	0.0714032	0.100613	0.709685	0.4779	0.766187
C18H40NO5P	0.0860722	0.10752	0.800525	0.423407	0.736849
C16H14O9S	0.140722	0.121916	1.15425	0.248396	0.583937
C19H26O8	0.153178	0.119707	1.27961	0.200683	0.533319
C23H42O4	0.135795	0.112883	1.20297	0.228989	0.561584
C27H42O	0.146624	0.0965466	1.51868	0.128843	0.432917
C25H50O2	0.00701923	0.12226	0.0574124	0.954217	0.985754
C17H20O10	0.136501	0.100663	1.35602	0.175094	0.498344
C19H28O6S	0.0890218	0.119689	0.743779	0.45701	0.755623
C23H44O4	0.171839	0.108795	1.57948	0.114227	0.410157
C22H26O6	0.0521984	0.125572	0.415687	0.677639	0.876422
C21H38O6	0.0214148	0.118865	0.18016	0.857027	0.952122
C19H16O9	0.220316	0.109055	2.02023	0.0433591	0.302448
C22H28O6	0.199648	0.105244	1.897	0.0578279	0.33251
C11H20NO12P	0.253716	0.106599	2.38009	0.0173083	0.213469
C20H22O8	0.141054	0.109564	1.28741	0.197952	0.533319
C21H26O7	0.12241	0.11775	1.03957	0.298537	0.63041
C24H38O4	-0.0700853	0.12004	-0.583848	0.559322	0.822176
C25H28O4	0.124176	0.121755	1.01989	0.307782	0.645028
C19H37O6P	0.0780558	0.101402	0.769765	0.441439	0.752362
C24H40O4	0.0433198	0.108819	0.398089	0.690564	0.877739
C20H26O8	-0.000735423	0.114869	-0.0064023	0.994892	0.998411
C21H32O7	0.154526	0.120649	1.28079	0.200268	0.533319
C26H52O2	0.0174817	0.131792	0.132647	0.894473	0.963543
C18H22O8S	0.232676	0.105801	2.19919	0.0278647	0.26269
C18H22O10	0.0411578	0.113132	0.363804	0.716005	0.886929
C22H26N2O3S	-0.14702	0.10701	-1.37388	0.169478	0.487638
C20H30O8	-0.103973	0.105539	-0.98516	0.324545	0.658539
C15H23N6O5S	-0.0760046	0.128059	-0.593514	0.552837	0.818199
C22H25NO6	-4.05075e-05	0.105065	-0.000385547	0.999692	0.999692
C27H44O2	-0.00577313	0.10515	-0.0549038	0.956215	0.985754
C21H22O8	0.298325	0.116446	2.56191	0.0104098	0.177174
C18H34N4O6	-0.0666448	0.097033	-0.686825	0.492193	0.775659
C27H46O2	0.0272635	0.112608	0.24211	0.808695	0.927514
C19H16O10	0.0998874	0.117214	0.852176	0.394116	0.712087
C25H40O4	-0.00627084	0.0976035	-0.0642481	0.948773	0.984641
C27H48O2	0.0835187	0.102292	0.816471	0.414231	0.729835
C20H22O9	0.0535854	0.119873	0.447017	0.654863	0.87398
C20H24O9	-0.0783577	0.0985326	-0.795246	0.42647	0.737655
C22H32O7	-0.153323	0.112963	-1.35729	0.17469	0.498344
C23H36O6	0.000177579	0.104827	0.00169401	0.998648	0.999692
C24H40O5	-0.0329635	0.102633	-0.321179	0.748075	0.905111
C21H30O8	-0.0905502	0.135211	-0.669694	0.503053	0.782629
C19H39O7P	-0.0139587	0.11828	-0.118014	0.906057	0.96988
C21H32O8	-0.0868168	0.128779	-0.674155	0.500213	0.779636
C25H48O4	-0.0799765	0.11137	-0.718113	0.472688	0.764067
C24H46O5	-0.0304861	0.0988556	-0.30839	0.757786	0.908084
C23H28O7	0.209515	0.0940799	2.22699	0.0259481	0.26269
C27H44O3	0.0621358	0.0916215	0.67818	0.497658	0.778923
C28H48O2	-0.087915	0.115861	-0.758796	0.447975	0.755623
C26H42O4	-0.0364354	0.110348	-0.330188	0.741258	0.902447
C19H24N2O9	0.0269911	0.118747	0.227299	0.820192	0.932918
C13H22N4O8S2	0.0953444	0.0984834	0.968127	0.332981	0.665589
C21H30O9	-0.0148462	0.111926	-0.132643	0.894476	0.963543
C10H15N5O10P2	-0.114823	0.122234	-0.939372	0.34754	0.680728
C10H14N4O11P2	-0.0562716	0.109999	-0.511567	0.608954	0.852399
C27H40O4	-0.0523756	0.116526	-0.449475	0.653089	0.87398
C16H19N3O9S	-0.0105115	0.120049	-0.0875596	0.930227	0.977132
C22H22O9	0.0575714	0.121541	0.47368	0.635728	0.863292
C24H30O7	0.152345	0.109011	1.39752	0.162257	0.474505
C27H42O4	-0.0278865	0.110214	-0.253021	0.800252	0.925737
C28H46O3	-0.0438242	0.109003	-0.402045	0.687651	0.877739
C29H50O2	-0.0493342	0.108222	-0.45586	0.64849	0.87045
C27H44O4	-0.156601	0.0888557	-1.76242	0.0779985	0.365156
C27H46O4	0.0285573	0.105342	0.271091	0.786321	0.922979
C21H41O7P	0.10151	0.112381	0.903262	0.366387	0.692878
C26H44O5	-0.0890735	0.0972729	-0.915708	0.35982	0.689088
C27H48O4	0.00190254	0.106975	0.0177849	0.98581	0.99594
C21H44NO6P	0.112877	0.111906	1.00868	0.313128	0.647027
C21H43O7P	0.0751168	0.116134	0.646813	0.517753	0.793888
C26H46O5	-0.0793069	0.0959192	-0.826809	0.408345	0.723962
C22H33NO8	0.0482612	0.120546	0.400356	0.688894	0.877739
C26H48O5	-0.0617295	0.100294	-0.615482	0.538236	0.80217
C27H52O4	0.0515532	0.103916	0.496102	0.619822	0.85643
C29H46O3	-0.0016453	0.104181	-0.0157927	0.9874	0.99594
C26H50O5	-0.0839391	0.111725	-0.751299	0.452473	0.755623
C27H54O4	0.0106178	0.126186	0.0841443	0.932942	0.977751
C16H21N5O10	0.00903834	0.129557	0.0697633	0.944382	0.981281
C27H40O5	-0.199728	0.109456	-1.82473	0.0680415	0.350826
C28H44O4	-0.0938646	0.111451	-0.842204	0.399674	0.717558
C19H27NO11	0.172018	0.113992	1.50903	0.131291	0.435421
C20H39N5O6	-0.109407	0.111247	-0.983458	0.325382	0.658539
C25H34O7	0.211225	0.118124	1.78816	0.0737502	0.360698
C27H42O5	-0.0615168	0.109848	-0.560018	0.575467	0.835313
C28H46O4	-0.101176	0.10294	-0.982864	0.325675	0.658539
C26H43NO5	0.0270724	0.107854	0.251011	0.801805	0.925737
C25H38O7	0.148436	0.0887238	1.67301	0.0943259	0.384766
C27H48O5	-0.0452067	0.113147	-0.399539	0.689496	0.877739
C30H60O2	0.00946959	0.0990492	0.0956049	0.923834	0.975413
C21H44NO7P	0.216446	0.103961	2.08199	0.0373433	0.291552
C26H46O6	-0.0112626	0.105102	-0.107159	0.914662	0.97419
C21H22N4O8	0.0235508	0.104667	0.225007	0.821974	0.932918
C24H30N2O7	0.237009	0.123338	1.92162	0.0546537	0.327537
C27H38O6	0.126167	0.102816	1.22712	0.219779	0.548664
C28H28O6	0.241029	0.126909	1.89922	0.0575352	0.33251
C23H27NO9	0.146422	0.113233	1.29311	0.195974	0.531128
C24H47NO7	0.0123487	0.114232	0.108102	0.913915	0.97419
C25H34O8	0.105645	0.111092	0.950965	0.341622	0.674526
C27H42O6	-0.00368101	0.0847961	-0.0434101	0.965375	0.988609
C22H23O11	0.169881	0.111872	1.51853	0.128881	0.432917
C24H32O9	0.0799458	0.106134	0.753256	0.451296	0.755623
C25H36O8	-0.0390971	0.102744	-0.380531	0.703551	0.882136
C28H48O5	-0.0908728	0.102147	-0.889627	0.373666	0.696559
C22H44NO7P	0.174026	0.106226	1.63826	0.101367	0.392185
C26H43NO6	-0.0178977	0.108276	-0.165297	0.86871	0.958849
C25H38O8	0.0730575	0.085676	0.852719	0.393815	0.712087
C27H46O4S	0.110075	0.0986581	1.11572	0.264541	0.597197
C31H62O2	-0.052692	0.103031	-0.511422	0.609056	0.852399
C29H42O5	0.0076149	0.101228	0.0752252	0.940036	0.980502
C30H46O4	0.0772657	0.122417	0.631166	0.527932	0.799176
C24H40O7S	0.197123	0.122008	1.61566	0.106169	0.396271
C29H44O5	0.118128	0.112161	1.0532	0.292251	0.626462
C30H34O5	0.111191	0.106862	1.04051	0.298103	0.63041
C30H50O4	0.0231658	0.108226	0.21405	0.830508	0.938595
C29H48O5	-0.0152514	0.104639	-0.145753	0.884116	0.962127
C23H46NO7P	0.201326	0.116812	1.72351	0.084796	0.379797
C22H24O12	0.0182605	0.102971	0.177335	0.859245	0.952122
C28H48O6	-0.0932408	0.103947	-0.897001	0.369718	0.696084
C23H48NO7P	0.153997	0.103278	1.4911	0.135936	0.438187
C25H38O9	0.0718443	0.105883	0.678527	0.497438	0.778923
C9H16N3O14P3	0.12852	0.105276	1.22079	0.222165	0.548664
C25H27NO7S	0.1517	0.120004	1.26413	0.206184	0.534947
C24H40O10	0.198323	0.112289	1.76618	0.0773649	0.365156
C30H50O5	-0.0685674	0.102932	-0.666144	0.505319	0.78329
C10H15N4O13P3	0.0681347	0.0972957	0.700285	0.483749	0.770919
C24H48NO7P	0.122544	0.105155	1.16537	0.243869	0.5797
C25H34O10	0.0151452	0.112101	0.135104	0.89253	0.963543
C26H38O9	0.368332	0.122362	3.01018	0.0026109	0.135301
C24H50NO7P	0.141781	0.110764	1.28004	0.200532	0.533319
C25H36O10	0.196633	0.102255	1.92296	0.0544851	0.327537
C27H44O8	0.270348	0.108758	2.48579	0.0129264	0.1922
C26H45NO6S	0.0790532	0.124239	0.636298	0.524582	0.799176
C21H40N8O6	0.250956	0.114396	2.19375	0.0282532	0.26269
C25H44NO7P	0.119844	0.106722	1.12295	0.261457	0.593334
C25H29NO10	0.229321	0.103223	2.22162	0.0263092	0.26269
C25H48NO7P	0.157392	0.0971427	1.62021	0.105187	0.395534
C23H22O13	0.260101	0.105778	2.45894	0.0139348	0.197643
C27H38O9	0.128784	0.112328	1.1465	0.251588	0.589064
C10H16N5O13P3	0.11123	0.124997	0.889861	0.37354	0.696559
C25H50NO7P	0.156191	0.101338	1.54129	0.123246	0.429122
C26H36O10	-0.089771	0.11109	-0.808092	0.419038	0.733747
C25H52NO7P	0.0813126	0.0972362	0.836238	0.403021	0.719548
C30H40O7	0.360058	0.112494	3.20068	0.00137103	0.0978133
C32H48O5	0.14419	0.114329	1.26118	0.207242	0.536059
C26H42O10	0.36234	0.103237	3.50978	0.000448482	0.0636097
C26H45NO7S	0.00504898	0.123177	0.0409898	0.967304	0.989013
C24H22O13	0.0460857	0.100857	0.456941	0.647713	0.87045
C28H38O9	0.236726	0.120764	1.96024	0.0499676	0.313425
C26H50NO7P	0.224814	0.0933041	2.40948	0.0159754	0.205986
C28H40O9	0.301525	0.108765	2.77226	0.00556685	0.152632
C31H52O6	0.0640128	0.101881	0.62831	0.529801	0.799176
C28H42O9	0.268288	0.112305	2.38892	0.0168979	0.211472
C26H54NO7P	0.0998398	0.106165	0.940425	0.347	0.680728
C27H44NO7P	-0.0619996	0.099186	-0.625084	0.531916	0.799176
C25H36O12	0.297704	0.106553	2.79396	0.00520677	0.152632
C26H43NO8S	0.14727	0.137789	1.0688	0.285158	0.619557
C27H48NO7P	0.147323	0.104418	1.4109	0.158275	0.467682
C27H53O8P	0.0256248	0.106469	0.240679	0.809804	0.927514
C34H67NO3	-0.0636384	0.120126	-0.529762	0.596277	0.846454
C27H40O11	-0.0761131	0.0881335	-0.863611	0.387802	0.705169
C32H60O6	0.0338325	0.111441	0.30359	0.76144	0.908084
C27H42O11	0.0226708	0.0895682	0.253113	0.800181	0.925737
C31H37NO8	0.119598	0.0952735	1.25531	0.209366	0.538035
C31H52O8	0.0379488	0.125827	0.301594	0.762961	0.908084
C30H48O10	0.0735347	0.106382	0.691231	0.48942	0.775599
C32H42O9	0.0952262	0.119711	0.79547	0.42634	0.737655
C40H58O2	0.0382591	0.111808	0.342186	0.732211	0.89659
C29H40N8O5	0.10591	0.117212	0.903578	0.366219	0.692878
C29H44O12	0.0653093	0.100846	0.647613	0.517236	0.793888
C16H23N5O15P2	-0.0476142	0.11	-0.432854	0.665121	0.876422
C36H65NO5	0.187568	0.123627	1.51721	0.129214	0.432917
C33H52O9	0.247561	0.0997806	2.48106	0.0130994	0.1922
C34H56O8	0.0490083	0.109758	0.446511	0.655228	0.87398
C33H56O9	0.115105	0.107342	1.07232	0.283576	0.618777
C36H68O6	0.0668221	0.11447	0.58375	0.559389	0.822176
C32H61O8P	0.211496	0.110982	1.90568	0.0566917	0.33251
C36H60O7	0.159162	0.103652	1.53555	0.12465	0.429122
C33H61O8P	0.00995346	0.109834	0.090623	0.927792	0.977132
C40H58O5	-0.00998882	0.099918	-0.0999702	0.920368	0.975413
C35H64O9	0.0041545	0.111793	0.0371624	0.970356	0.989013
C23H39NO19	0.024376	0.10781	0.226102	0.821122	0.932918
C34H67O8P	0.051276	0.118101	0.43417	0.664165	0.876422
C41H81NO3	-0.105247	0.112735	-0.933581	0.35052	0.681034
C45H80O	0.116203	0.0985701	1.17889	0.238442	0.571903
C15H24N5O17P3	0.21859	0.116851	1.87068	0.0613894	0.335926
C42H79NO3	0.0863209	0.110573	0.780666	0.434999	0.747609
C35H67O8P	0.0674094	0.110058	0.612487	0.540215	0.803712
C36H69O8P	0.0632464	0.115609	0.54707	0.58433	0.839553
C37H75O7P	0.0352441	0.131436	0.268145	0.788587	0.923747
C35H70NO8P	0.13162	0.120504	1.09225	0.274723	0.602673
C38H73NO8	-0.0771338	0.0883316	-0.873231	0.382537	0.703109
C38H71O8P	0.0658486	0.0957325	0.687839	0.491554	0.775659
C37H72NO8P	0.02177	0.122774	0.177317	0.859259	0.952122
C32H40O17	-0.161458	0.122585	-1.31711	0.187803	0.517114
C39H78NO7P	-0.0529873	0.119155	-0.444692	0.656542	0.874362
C35H31O16	0.200074	0.113397	1.76437	0.0776697	0.365156
C46H64O6	0.032413	0.0916571	0.353634	0.723613	0.889877
C41H67O8P	0.00932819	0.0933694	0.0999063	0.920419	0.975413
C41H71O8P	0.0233606	0.0935516	0.249709	0.802813	0.925737
C41H74O10	-0.0264112	0.101048	-0.261372	0.793805	0.925737
C45H76O7	-0.233673	0.107234	-2.17909	0.029325	0.26269
C40H76NO8P	0.0874184	0.104604	0.835709	0.403319	0.719548
C40H78NO8P	0.0464604	0.100271	0.46335	0.643114	0.868714
C41H74NO8P	0.0665476	0.107392	0.61967	0.535475	0.799455
C41H76NO8P	0.0524425	0.105474	0.497206	0.619044	0.85643
C40H68NO10P	0.0211807	0.101485	0.208708	0.834676	0.938635
C39H62O14	-0.0445636	0.0944547	-0.471798	0.637071	0.863292
C45H44O11	0.187468	0.110182	1.70144	0.0888604	0.383859
C41H64O13	-0.0279665	0.106696	-0.262115	0.793233	0.925737
C34H20O22	0.23034	0.113988	2.02074	0.0433065	0.302448
C45H74NO8P	0.118155	0.109739	1.07668	0.281621	0.616091
C45H90NO7P	-0.0893148	0.116679	-0.765474	0.44399	0.754162
C37H34O20	0.239071	0.121551	1.96684	0.049202	0.313425
C44H81O10P	-0.00254586	0.0902892	-0.0281967	0.977505	0.992704
C44H70NO10P	0.00206307	0.107088	0.0192652	0.98463	0.99594
C41H75O13P	0.0310693	0.101747	0.305357	0.760094	0.908084
C41H62O16	0.137254	0.115973	1.1835	0.236613	0.570417
C46H83O10P	-0.245748	0.098148	-2.50385	0.0122851	0.186689
C46H74NO10P	0.00625804	0.110663	0.0565505	0.954903	0.985754
C44H85NO11S	-0.153896	0.102038	-1.50823	0.131496	0.435421
C49H89O8P	-0.124565	0.117225	-1.06262	0.287956	0.620674
C53H90O7	-0.264039	0.109898	-2.40257	0.0162801	0.206782
C53H92O7	-0.19122	0.115036	-1.66227	0.0964596	0.387203
C45H74O15	-0.105915	0.0937727	-1.12949	0.258693	0.591757
C51H84NO8P	-0.199355	0.0997919	-1.99771	0.045748	0.313425
C27H44N7O19P3S	0.197717	0.116533	1.69667	0.0897593	0.384766
C50H90NO10P	-0.122721	0.108966	-1.12623	0.260067	0.591757
C49H84NO12P	-0.1609	0.096224	-1.67214	0.0944959	0.384766
C28H46N7O20P3S	0.151165	0.105565	1.43196	0.152155	0.464101
C45H52N4O18	0.163837	0.0959328	1.70783	0.087667	0.382588
C48H76O20	-0.000388235	0.111946	-0.00346804	0.997233	0.999582
C35H60N7O18P3S	0.0621394	0.123708	0.502305	0.615453	0.85643
C66H126O6	0.039699	0.112058	0.354271	0.723136	0.889877
C67H132O5	0.10967	0.109211	1.0042	0.31528	0.649645
C37H62N7O18P3S	0.119672	0.107265	1.11567	0.264563	0.597197
C67H128O6	0.0201249	0.0900119	0.223581	0.823083	0.932918
C69H110O6	0.0764712	0.121154	0.631191	0.527916	0.799176
C41H80O22P4	0.0304151	0.125894	0.241593	0.809096	0.927514

[truncated: 7 more sheets: S10_metaboliteLevels_validation, S11_proteinLevels_discovery, S12_proteinLevels_validation, S13_methylation_discovery_FCRL6, S14_methylation_discovery_HLA, S15_MHCregion_FCRL6, S16_colocalization]
